# Supplementary material for: New Staphylinidae (Coleoptera) records with new collection data from New Brunswick and eastern Canada: Tachyporinae
Source: Zookeys. 2012 Apr 26;(186):55–82. doi: 10.3897/zookeys.186.2491 (PMC3349192; doi:10.3897/zookeys.186.2491)
Supplement: XML Treatment for Nitidotachinus horni [file zookeys.186.2491-treatment1.xml]

<!DOCTYPE tp:taxon-treatment
  PUBLIC "-//TaxonX//DTD Taxonomic Treatment Publishing DTD v0 20100105//EN" "tax-treatment-NSO.dtd">
<tp:taxon-treatment xmlns:tp="http://www.plazi.org/taxpub"><tp:treatment-meta><mixed-citation publication-type="journal"><person-group><name><surname>Webster</surname><given-names>Reginald P.</given-names></name><name><surname>Sweeney</surname><given-names>Jon D.</given-names></name><name><surname>DeMerchant</surname><given-names>Ian</given-names></name></person-group><article-title>New Staphylinidae (Coleoptera) records with new collection data from New Brunswick and eastern Canada: Tachyporinae</article-title><source>Zookeys</source><day>26</day><month>4</month><year>2012</year><volume>2012</volume><issue>186</issue><fpage>55</fpage><lpage>82</lpage><pub-id pub-id-type="doi">10.3897/zookeys.186.2491</pub-id></mixed-citation></tp:treatment-meta><tp:nomenclature><tp:taxon-name>
                            <tp:taxon-name-part taxon-name-part-type="genus">Nitidotachinus</tp:taxon-name-part>
                            <tp:taxon-name-part taxon-name-part-type="species">horni</tp:taxon-name-part>
                        <object-id xmlns:xlink="http://www.w3.org/1999/xlink" xlink:type="simple">http://species-id.net/wiki/Nitidotachinus_horni</object-id>
								</tp:taxon-name><tp:taxon-authority>Campbell, 1973</tp:taxon-authority><xref ref-type="fig" rid="F1">Map 1</xref></tp:nomenclature><tp:treatment-sec sec-type="Material examined"><title>Material examined.</title><p><bold>New Brunswick, Albert Co.</bold>, Caledonia Gorge P.N.A. (Protected Natural Area), at Canada Creek, <named-content xmlns:xlink="http://www.w3.org/1999/xlink" content-type="dwc:verbatimCoordinates" xlink:type="simple">45.7808°N, 64.7775°W</named-content>, 4.VII.2011, R. P. Webster, cold, clear, and shaded rocky brook in mixed forest, in saturated moss (1, NBM). <bold>Carleton Co.</bold>, Jackson Falls, Bell Forest, <named-content xmlns:xlink="http://www.w3.org/1999/xlink" content-type="dwc:verbatimCoordinates" xlink:type="simple">46.2208°N, 67.7231°W</named-content>, 2.VI.2005, R. P. Webster, mature hardwood forest, in litter on margin of cold spring-fed brook (1, RWC); Meduxnekeag Valley Nature Preserve, <named-content xmlns:xlink="http://www.w3.org/1999/xlink" content-type="dwc:verbatimCoordinates" xlink:type="simple">46.1895°N, 67.6704°W</named-content>, 13.VI.2010, 18.VI.2010, R. P. Webster, hardwood forest, margin of cold shaded spring-fed brook, under small rocks and in gravel (6, RWC).
                        </p><fig id="F1" position="float" orientation="portrait"><label>Map 1.</label><caption><p>Collection localities in New Brunswick, Canada of <italic><tp:taxon-name>Nitidotachinus horni</tp:taxon-name></italic>.</p></caption><graphic xmlns:xlink="http://www.w3.org/1999/xlink" xlink:href="ZooKeys-186-055-g001.jpg" position="float" orientation="portrait" xlink:type="simple"/></fig></tp:treatment-sec><tp:treatment-sec sec-type="Collection and habitat data"><title>Collection and habitat data.</title><p>Adults of this rarely collected species were found in seepage areas, under stones on a stream margin, an alder thicket, and forest litter (<xref ref-type="bibr" rid="B12">Campbell 1988</xref>). In New Brunswick, adults were collected from under small rocks, in gravel, or in litter and moss along the margins of cold, shaded, spring-fed brooks in hardwood forests. Adults were collected during June and July.
                        </p></tp:treatment-sec><tp:treatment-sec sec-type="Distribution"><title>Distribution in Canada and Alaska.</title><p>ON, QC, <bold>NB</bold>, NS (<xref ref-type="bibr" rid="B5">Campbell 1973</xref>, <xref ref-type="bibr" rid="B12">1988</xref>).
                        </p></tp:treatment-sec><ref-list><ref id="B12"><mixed-citation xmlns:xlink="http://www.w3.org/1999/xlink" xlink:type="simple"><person-group><name name-style="western"><surname>Campbell</surname><given-names>JM</given-names></name></person-group> (<year>1988</year>)<article-title> New species and records of North American <italic>Tachinus</italic> Gravenhorst (Coleoptera: Staphylinidae).</article-title><source>The Canadian Entomologist </source><volume>120</volume>: <fpage>231</fpage>-<lpage>295</lpage>. doi: <ext-link ext-link-type="uri" xlink:href="http://dx.doi.org/10.4039/Ent120231-3" xlink:type="simple">10.4039/Ent120231-3</ext-link></mixed-citation></ref><ref id="B5"><mixed-citation xmlns:xlink="http://www.w3.org/1999/xlink" xlink:type="simple"><person-group><name name-style="western"><surname>Campbell</surname><given-names>JM</given-names></name></person-group> (<year>1973</year>)<article-title> A revision of the genus <italic>Tachinus</italic> (Coleoptera: Staphylinidae) of North and Central America.</article-title><source>Memoirs of the Entomological Society of Canada </source><volume>90</volume>: <fpage>1</fpage>-<lpage>137</lpage>. doi: <ext-link ext-link-type="uri" xlink:href="http://dx.doi.org/10.4039/entm10590fv" xlink:type="simple">10.4039/entm10590fv</ext-link></mixed-citation></ref></ref-list></tp:taxon-treatment>
