# Supplementary material for: New Staphylinidae (Coleoptera) records with new collection data from New Brunswick and eastern Canada: Tachyporinae
Source: Zookeys. 2012 Apr 26;(186):55–82. doi: 10.3897/zookeys.186.2491 (PMC3349192; doi:10.3897/zookeys.186.2491)
Supplement: XML Treatment for Sepedophilus cinctulus [file zookeys.186.2491-treatment2.xml]

<!DOCTYPE tp:taxon-treatment
  PUBLIC "-//TaxonX//DTD Taxonomic Treatment Publishing DTD v0 20100105//EN" "tax-treatment-NSO.dtd">
<tp:taxon-treatment xmlns:tp="http://www.plazi.org/taxpub"><tp:treatment-meta><mixed-citation publication-type="journal"><person-group><name><surname>Webster</surname><given-names>Reginald P.</given-names></name><name><surname>Sweeney</surname><given-names>Jon D.</given-names></name><name><surname>DeMerchant</surname><given-names>Ian</given-names></name></person-group><article-title>New Staphylinidae (Coleoptera) records with new collection data from New Brunswick and eastern Canada: Tachyporinae</article-title><source>Zookeys</source><day>26</day><month>4</month><year>2012</year><volume>2012</volume><issue>186</issue><fpage>55</fpage><lpage>82</lpage><pub-id pub-id-type="doi">10.3897/zookeys.186.2491</pub-id></mixed-citation></tp:treatment-meta><tp:nomenclature><tp:taxon-name>
                            <tp:taxon-name-part taxon-name-part-type="genus">Sepedophilus</tp:taxon-name-part>
                            <tp:taxon-name-part taxon-name-part-type="species">cinctulus</tp:taxon-name-part>
                        <object-id xmlns:xlink="http://www.w3.org/1999/xlink" xlink:type="simple">http://species-id.net/wiki/Sepedophilus_cinctulus</object-id>
								</tp:taxon-name><tp:taxon-authority>(Erichson, 1839)</tp:taxon-authority><xref ref-type="fig" rid="F2">Map 2</xref></tp:nomenclature><tp:treatment-sec sec-type="Material examined"><title>Material examined.</title><p><bold>New Brunswick, Albert Co.</bold>, Caledonia Gorge P.N.A., <named-content xmlns:xlink="http://www.w3.org/1999/xlink" content-type="dwc:verbatimCoordinates" xlink:type="simple">45.8257°N, 64.7791°W</named-content>, 6.VII.2011, R. P. Webster, old hardwood forest (sugar maple and beech), on <italic><tp:taxon-name>Polyporus varius</tp:taxon-name></italic> (1, NBM); Caledonia Gorge P.N.A., near Turtle Creek, <named-content xmlns:xlink="http://www.w3.org/1999/xlink" content-type="dwc:verbatimCoordinates" xlink:type="simple">45.8380°N, 64.8484°W</named-content>, 3.VII.2011, A. Fairweather &amp; R. P. Webster, old-growth sugar maple and yellow birch forest, on <italic><tp:taxon-name>Polyporus varius</tp:taxon-name></italic> (1, NBM). <bold>Carleton Co.</bold>, Richmond, near Hovey Hill P.N.A. (Protected Natural Area), <named-content xmlns:xlink="http://www.w3.org/1999/xlink" content-type="dwc:verbatimCoordinates" xlink:type="simple">46.1155°N, 67.7631°W</named-content>, 24.V.2005, R. P. Webster, clear-cut, in well rotted log (1, NBM); Jac<!--PageBreak-->kson Falls, Bell Forest, <named-content xmlns:xlink="http://www.w3.org/1999/xlink" content-type="dwc:verbatimCoordinates" xlink:type="simple">46.2200°N, 67.7231°W</named-content>, 16.IX.2006, R. P. Webster, mature hardwood forest, on fleshy polypore fungi on beech log (8 ♂, 7 ♀, NBM, RWC); same locality and forest type, 23–28.IV.2009, 14–20.V.2009, 20–26.V.2009, 8–16.VI.2009, R. Webster, V. Webster, &amp; M.-A. Giguère, Lindgren funnel traps (4, AFC). <bold>Queens Co.</bold>, near Queenstown, <named-content xmlns:xlink="http://www.w3.org/1999/xlink" content-type="dwc:verbatimCoordinates" xlink:type="simple">45.6904°N, 66.1455°W</named-content>, 13.V.2008, R. P. Webster, old growth hardwood forest, under bark of sugar maple (1, NBM); Cranberry Lake P.N.A., <named-content xmlns:xlink="http://www.w3.org/1999/xlink" content-type="dwc:verbatimCoordinates" xlink:type="simple">46.1125°N, 65.6075°W</named-content>, 5–12.V.2009, 10–15.VII.2009, R. Webster &amp; M.-A. Giguère, mature red oak forest, Lindgren funnel traps (2, AFC, RWC). <bold>Sunbury Co.</bold>, Acadia Research Forest, <named-content xmlns:xlink="http://www.w3.org/1999/xlink" content-type="dwc:verbatimCoordinates" xlink:type="simple">46.0188°N, 66.3765°W</named-content>, 17.VIII.2007, R. P. Webster, mature red spruce and red maple forest, in <italic><tp:taxon-name>Piptoporus betulinus</tp:taxon-name></italic> (birch polypore) (1, AFC); Acadia Research Forest, <named-content xmlns:xlink="http://www.w3.org/1999/xlink" content-type="dwc:verbatimCoordinates" xlink:type="simple">45.9866°N, 66.3841°W</named-content>, 19–25.V.2009, R. Webster &amp; M.-A. Giguère, mature (110 year-old) red spruce forest with scattered red maple and balsam fir, Lindgren funnel trap (1, AFC). <bold>York Co.</bold>, 15 km W of Tracy off Rt. 645, <named-content xmlns:xlink="http://www.w3.org/1999/xlink" content-type="dwc:verbatimCoordinates" xlink:type="simple">45.6848°N, 66.8821°W</named-content>, 9.V.2007, R. P. Webster, old red pine forest, under bark of log (1, NBM); same locality and forest type but 11–19.V.2009, 19–25.V.2009, R. Webster &amp; M.-A. Giguère, Lindgren funnel traps (2, AFC); 14 km WSW of Tracy, S of Rt. 645, <named-content xmlns:xlink="http://www.w3.org/1999/xlink" content-type="dwc:verbatimCoordinates" xlink:type="simple">45.6741°N, 66.8661°W</named-content>, 26.IV-10.V.2009, R. Webster &amp; C. MacKay, old mixed forest with red and white spruce, red and white pine, balsam fir, eastern white cedar, red maple, and <italic><tp:taxon-name>Populus</tp:taxon-name></italic> sp., Lindgren funnel trap (1, AFC).
                        </p><fig id="F2" position="float" orientation="portrait"><label>Map 2.</label><caption><p>Collection localities in New Brunswick, Canada of <italic><tp:taxon-name>Sepedophilus cinctulus</tp:taxon-name></italic>.</p></caption><graphic xmlns:xlink="http://www.w3.org/1999/xlink" xlink:href="ZooKeys-186-055-g002.jpg" position="float" orientation="portrait" xlink:type="simple"/></fig></tp:treatment-sec><tp:treatment-sec sec-type="Collection and habitat data"><title>Collection and habitat data.</title><p><xref ref-type="bibr" rid="B8">Campbell (1976)</xref> reported that most specimens of this species were collected from under bark. Others were found in mushrooms, <italic><tp:taxon-name>Polyporus betulinus</tp:taxon-name></italic> (Bull.) Fr., on dead logs, dead beech (<italic><tp:taxon-name>Fagus grandifolia</tp:taxon-name></italic> Ehrh.), and tree trunks and in tree holes. In New Brunswick, specimens were found on fleshy polypore fungi on a beech log, in <italic><tp:taxon-name>Piptoporus betulinus</tp:taxon-name></italic> (Bull.) P. Karst. (birch polypore), on <italic><tp:taxon-name>Polyporus varius</tp:taxon-name></italic> Fr., and in a well-rotted log. This species was commonly collected in Lindgren funnel traps in various forest types; mature hardwood forests with sugar maple (<italic><tp:taxon-name>Acer saccharum</tp:taxon-name></italic> Marsh.) and beech, old red oak (<italic><tp:taxon-name>Quercus rubra</tp:taxon-name></italic> L.) forest, old-growth hardwood forest with sugar maple and yellow birch (<italic><tp:taxon-name>Betula alleghaniensis</tp:taxon-name></italic> Britt.), 110-year-old red spruce (<italic><tp:taxon-name>Picea rubens</tp:taxon-name></italic> Sarg.) forest with red maple (<italic><tp:taxon-name>Acer rubrum</tp:taxon-name></italic> L.), old red pine (<italic><tp:taxon-name>Pinus resinosa</tp:taxon-name></italic> Ait.) forest, and an old mixed forest. Adults were collected during April, May, June, July, August, and September.
                        </p></tp:treatment-sec><tp:treatment-sec sec-type="Distribution"><title>Distribution in Canada and Alaska.</title><p>ON, QC, <bold>NB</bold>, NS (<xref ref-type="bibr" rid="B8">Campbell 1976</xref>; <xref ref-type="bibr" rid="B1">Bishop et al. 2009</xref>).
                        </p></tp:treatment-sec><ref-list><ref id="B8"><mixed-citation xmlns:xlink="http://www.w3.org/1999/xlink" xlink:type="simple"><person-group><name name-style="western"><surname>Campbell</surname><given-names>JM</given-names></name></person-group> (<year>1976</year>) <article-title>A revision of the genus <italic>Sepedophilus</italic> Gistel (Coleoptera: Staphylinidae) of America north of Mexico</article-title>. <source>Memoirs of the Entomological Society of Canada</source><volume>99</volume>: <fpage>1</fpage>–<lpage>89</lpage>. doi: <ext-link ext-link-type="uri" xlink:href="http://dx.doi.org/10.4039/entm10899fv" xlink:type="simple">10.4039/entm10899fv</ext-link></mixed-citation></ref><ref id="B1"><mixed-citation xmlns:xlink="http://www.w3.org/1999/xlink" xlink:type="simple"><person-group><name name-style="western"><surname>Bishop</surname><given-names>DJ</given-names></name><name name-style="western"><surname>Majka</surname><given-names>CG</given-names></name><name name-style="western"><surname>Bondrup-Nielsen</surname><given-names>S</given-names></name><name name-style="western"><surname>Peck</surname><given-names>SB</given-names></name></person-group> (<year>2009</year>) <article-title>Deadwood and saproxylic beetle diversity in naturally disturbed and managed spruce forests in Nova Scotia.</article-title> In: <person-group><name name-style="western"><surname>Majka</surname><given-names>CG</given-names></name><name name-style="western"><surname>Klimaszewski</surname><given-names>J</given-names></name></person-group> (<role>Eds</role>). <issue-title>Biodiversity, biosystematics, and ecology of Canadian Coleoptera II.</issue-title><source>ZooKeys</source><volume>22</volume>: <fpage>309</fpage>-<lpage>340</lpage>. doi: <ext-link ext-link-type="uri" xlink:href="http://dx.doi.org/10.3897/zookeys.22.144" xlink:type="simple">10.3897/zookeys.22.144</ext-link></mixed-citation></ref></ref-list></tp:taxon-treatment>
