# Supplementary material for: New Staphylinidae (Coleoptera) records with new collection data from New Brunswick and eastern Canada: Tachyporinae
Source: Zookeys. 2012 Apr 26;(186):55–82. doi: 10.3897/zookeys.186.2491 (PMC3349192; doi:10.3897/zookeys.186.2491)
Supplement: XML Treatment for Sepedophilus crassus [file zookeys.186.2491-treatment3.xml]

<!DOCTYPE tp:taxon-treatment
  PUBLIC "-//TaxonX//DTD Taxonomic Treatment Publishing DTD v0 20100105//EN" "tax-treatment-NSO.dtd">
<tp:taxon-treatment xmlns:tp="http://www.plazi.org/taxpub"><tp:treatment-meta><mixed-citation publication-type="journal"><person-group><name><surname>Webster</surname><given-names>Reginald P.</given-names></name><name><surname>Sweeney</surname><given-names>Jon D.</given-names></name><name><surname>DeMerchant</surname><given-names>Ian</given-names></name></person-group><article-title>New Staphylinidae (Coleoptera) records with new collection data from New Brunswick and eastern Canada: Tachyporinae</article-title><source>Zookeys</source><day>26</day><month>4</month><year>2012</year><volume>2012</volume><issue>186</issue><fpage>55</fpage><lpage>82</lpage><pub-id pub-id-type="doi">10.3897/zookeys.186.2491</pub-id></mixed-citation></tp:treatment-meta><tp:nomenclature><tp:taxon-name>
                            <tp:taxon-name-part taxon-name-part-type="genus">Sepedophilus</tp:taxon-name-part>
                            <tp:taxon-name-part taxon-name-part-type="species">crassus</tp:taxon-name-part>
                        <object-id xmlns:xlink="http://www.w3.org/1999/xlink" xlink:type="simple">http://species-id.net/wiki/Sepedophilus_crassus</object-id>
								</tp:taxon-name><tp:taxon-authority>(Gravenhorst, 1802)</tp:taxon-authority><xref ref-type="fig" rid="F3">Map 3</xref></tp:nomenclature><tp:treatment-sec sec-type="Material examined"><title>Material examined.</title><p><bold>New Brunswick, Albert Co.</bold>, Caledonia Gorge P.N.A., <named-content xmlns:xlink="http://www.w3.org/1999/xlink" content-type="dwc:verbatimCoordinates" xlink:type="simple">45.8257°N, 64.7791°W</named-content>, 6.VII.2011, R. P. Webster, old hardwood forest (sugar maple and beech), on <italic><tp:taxon-name>Polyporus varius</tp:taxon-name></italic> (2, NBM). <bold>Carleton Co.</bold>, Meduxnekeag Valley Nature Preserve, <named-content xmlns:xlink="http://www.w3.org/1999/xlink" content-type="dwc:verbatimCoordinates" xlink:type="simple">46.1907°N, 67.6740°W</named-content>, 4.VIII.2006, 8.VIII.2006, R. P. Webster, hardwood <!--PageBreak-->forest, in fleshy polypore fungi on side of log (2, NBM); Jackson Falls, Bell Forest, <named-content xmlns:xlink="http://www.w3.org/1999/xlink" content-type="dwc:verbatimCoordinates" xlink:type="simple">46.2200°N, 67.7231°W</named-content>, 16.IX.2006, R. P. Webster, mature hardwood forest, on fleshy polypore fungi on beech log (1 ♂, RWC); same locality, collector and forest type, 7.VI.2007, in polypore fungi on large basswood log (1, NBM); same locality and forest type, 31.VII-7.VIII.2009, 7–12.VIII.2009, R. Webster &amp; M.-A. Giguère, Lindgren funnel traps (2, AFC). <bold>Sunbury Co.</bold>, Acadia Research Forest, <named-content xmlns:xlink="http://www.w3.org/1999/xlink" content-type="dwc:verbatimCoordinates" xlink:type="simple">45.9866°N, 66.3841°W</named-content>, 30.VI-8.VII.2009, 4–11.VIII.2009, R. Webster &amp; M.-A. Giguère, mature (110 year-old) red spruce forest with scattered red maple and balsam fir, Lindgren funnel traps (2, AFC). <bold>York Co.</bold>, Fredericton, Odell Park, <named-content xmlns:xlink="http://www.w3.org/1999/xlink" content-type="dwc:verbatimCoordinates" xlink:type="simple">45.9570°N, 66.6695°W</named-content>, 19.VI.2005, R. P. Webster, old growth hemlock forest, on bracket fungi (6 ♂, 6 ♀, NBM, RWC); Charters Settlement, <named-content xmlns:xlink="http://www.w3.org/1999/xlink" content-type="dwc:verbatimCoordinates" xlink:type="simple">45.8286°N, 66.7365°W</named-content>, 15.IX.2006, R. P. Webster, mature mixed forest, in polypore fungi on dead (standing) spruce (1 ♀, RWC).
                        </p><fig id="F3" position="float" orientation="portrait"><label>Map 3.</label><caption><p>Collection localities in New Brunswick, Canada of <italic><tp:taxon-name>Sepedophilus crassus</tp:taxon-name></italic>.</p></caption><graphic xmlns:xlink="http://www.w3.org/1999/xlink" xlink:href="ZooKeys-186-055-g003.jpg" position="float" orientation="portrait" xlink:type="simple"/></fig></tp:treatment-sec><tp:treatment-sec sec-type="Collection and habitat data"><title>Collection and habitat data.</title><p><xref ref-type="bibr" rid="B8">Campbell (1976)</xref> reported that adults were frequently collected from rotten wood, from deep layers of decaying leaves, and from bracket fungi and mushrooms. Most specimens from New Brunswick were collected from fleshy polypore fungi and bracket fungi on standing dead trees and logs. Some adults were also collected from Lindgren funnel trap samples. Two specimens were collected from <italic><tp:taxon-name>Polyporus varius</tp:taxon-name></italic> Fr. on a rotten log. This species was found in sugar maple and beech forests, a red spruce forest, an old-growth hemlock (<italic><tp:taxon-name>Tsuga canadensis</tp:taxon-name></italic> (L.)) forest, and mixed forests. Adults were collected during June, July, August, and September.
                        </p></tp:treatment-sec><tp:treatment-sec sec-type="Distribution"><title>Distribution in Canada and Alaska.</title><p>ON, QC, <bold>NB</bold>, NS (<xref ref-type="bibr" rid="B8">Campbell 1976</xref>; <xref ref-type="bibr" rid="B1">Bishop et al. 2009</xref>).
                        </p></tp:treatment-sec><ref-list><ref id="B8"><mixed-citation xmlns:xlink="http://www.w3.org/1999/xlink" xlink:type="simple"><person-group><name name-style="western"><surname>Campbell</surname><given-names>JM</given-names></name></person-group> (<year>1976</year>) <article-title>A revision of the genus <italic>Sepedophilus</italic> Gistel (Coleoptera: Staphylinidae) of America north of Mexico</article-title>. <source>Memoirs of the Entomological Society of Canada</source><volume>99</volume>: <fpage>1</fpage>–<lpage>89</lpage>. doi: <ext-link ext-link-type="uri" xlink:href="http://dx.doi.org/10.4039/entm10899fv" xlink:type="simple">10.4039/entm10899fv</ext-link></mixed-citation></ref><ref id="B1"><mixed-citation xmlns:xlink="http://www.w3.org/1999/xlink" xlink:type="simple"><person-group><name name-style="western"><surname>Bishop</surname><given-names>DJ</given-names></name><name name-style="western"><surname>Majka</surname><given-names>CG</given-names></name><name name-style="western"><surname>Bondrup-Nielsen</surname><given-names>S</given-names></name><name name-style="western"><surname>Peck</surname><given-names>SB</given-names></name></person-group> (<year>2009</year>) <article-title>Deadwood and saproxylic beetle diversity in naturally disturbed and managed spruce forests in Nova Scotia.</article-title> In: <person-group><name name-style="western"><surname>Majka</surname><given-names>CG</given-names></name><name name-style="western"><surname>Klimaszewski</surname><given-names>J</given-names></name></person-group> (<role>Eds</role>). <issue-title>Biodiversity, biosystematics, and ecology of Canadian Coleoptera II.</issue-title><source>ZooKeys</source><volume>22</volume>: <fpage>309</fpage>-<lpage>340</lpage>. doi: <ext-link ext-link-type="uri" xlink:href="http://dx.doi.org/10.3897/zookeys.22.144" xlink:type="simple">10.3897/zookeys.22.144</ext-link></mixed-citation></ref></ref-list></tp:taxon-treatment>
