# Supplementary material for: New Staphylinidae (Coleoptera) records with new collection data from New Brunswick and eastern Canada: Tachyporinae
Source: Zookeys. 2012 Apr 26;(186):55–82. doi: 10.3897/zookeys.186.2491 (PMC3349192; doi:10.3897/zookeys.186.2491)
Supplement: XML Treatment for Sepedophilus versicolor [file zookeys.186.2491-treatment5.xml]

<!DOCTYPE tp:taxon-treatment
  PUBLIC "-//TaxonX//DTD Taxonomic Treatment Publishing DTD v0 20100105//EN" "tax-treatment-NSO.dtd">
<tp:taxon-treatment xmlns:tp="http://www.plazi.org/taxpub"><tp:treatment-meta><mixed-citation publication-type="journal"><person-group><name><surname>Webster</surname><given-names>Reginald P.</given-names></name><name><surname>Sweeney</surname><given-names>Jon D.</given-names></name><name><surname>DeMerchant</surname><given-names>Ian</given-names></name></person-group><article-title>New Staphylinidae (Coleoptera) records with new collection data from New Brunswick and eastern Canada: Tachyporinae</article-title><source>Zookeys</source><day>26</day><month>4</month><year>2012</year><volume>2012</volume><issue>186</issue><fpage>55</fpage><lpage>82</lpage><pub-id pub-id-type="doi">10.3897/zookeys.186.2491</pub-id></mixed-citation></tp:treatment-meta><tp:nomenclature><tp:taxon-name>
                            <tp:taxon-name-part taxon-name-part-type="genus">Sepedophilus</tp:taxon-name-part>
                            <tp:taxon-name-part taxon-name-part-type="species">versicolor</tp:taxon-name-part>
                        <object-id xmlns:xlink="http://www.w3.org/1999/xlink" xlink:type="simple">http://species-id.net/wiki/Sepedophilus_versicolor</object-id>
								</tp:taxon-name><tp:taxon-authority>(Casey, 1884)**</tp:taxon-authority><xref ref-type="fig" rid="F5">Map 5</xref></tp:nomenclature><tp:treatment-sec sec-type="Material examined"><title>Material examined.</title><p><bold>CANADA, New Brunswick, Queens Co.</bold>, Grand Lake near Scotchtown, <named-content xmlns:xlink="http://www.w3.org/1999/xlink" content-type="dwc:verbatimCoordinates" xlink:type="simple">45.8762°N, 66.1816°W</named-content>, 25.V.2006, R. P. Webster, oak and maple forest, under bark of red oak (1 ♀, RWC); same locality, forest type and collector, 19.IX.2006, on fleshy polypore fungi (1 ♂, 2 ♀, RWC); Grand Lake Meadows P.N.A., <named-content xmlns:xlink="http://www.w3.org/1999/xlink" content-type="dwc:verbatimCoordinates" xlink:type="simple">45.8227°N, 66.1209°W</named-content>, 15–29.VI.2010, R. Webster &amp; C. MacKay, old silver maple forest with green ash and seasonally flooded marsh, Lindgren funnel trap (1, AFC); same locality data and forest type, 5–17.VIII.2011, 17–30.VIII.2011, M. Roy &amp; V. Webster, Lindgren funnel traps (2, AFC, NBM). <bold>Sunbury Co.</bold>, Burton, near Sunpoke Lake, <named-content xmlns:xlink="http://www.w3.org/1999/xlink" content-type="dwc:verbatimCoordinates" xlink:type="simple">45.7665°N, 66.5545°W</named-content>, 15.V.2004, R. P. Webster, red oak and red maple forest with scattered white pine, under bark (1 ♀, RWC); Lakeville Corner, <named-content xmlns:xlink="http://www.w3.org/1999/xlink" content-type="dwc:verbatimCoordinates" xlink:type="simple">45.9007°N, 66.2423°W</named-content>, 27.VIII.2006, R. P. Webster, silver maple swamp, on polypore fungi on <italic><tp:taxon-name>Populus</tp:taxon-name></italic> sp. log (2 ♂, RWC). <bold>York Co.</bold>, Charters Settlement, <named-content xmlns:xlink="http://www.w3.org/1999/xlink" content-type="dwc:verbatimCoordinates" xlink:type="simple">45.8395°N, 66.7391°W</named-content>, 5.IX.2006, R. P. Webster, mixed forest, among decaying (moldy) corncobs and cornhusks (1 ♀, RWC).
                        </p><fig id="F5" position="float" orientation="portrait"><label>Map 5.</label><caption><p>Collection localities in New Brunswick, Canada of <italic><tp:taxon-name>Sepedophilus versicolor</tp:taxon-name></italic>.</p></caption><graphic xmlns:xlink="http://www.w3.org/1999/xlink" xlink:href="ZooKeys-186-055-g005.jpg" position="float" orientation="portrait" xlink:type="simple"/></fig></tp:treatment-sec><tp:treatment-sec sec-type="Collection and habitat data"><title>Collection and habitat data.</title><p><xref ref-type="bibr" rid="B8">Campbell (1976)</xref> reported this species from mushrooms. In New Brunswick, specimens were collected from polypore fungi on logs, from under bark, and among moldy corncobs and cornhusks. This species was found in red oak and red maple forests, old silver maple (<italic><tp:taxon-name>Acer saccharinum</tp:taxon-name></italic> L.) forests, and near a mixed forest. Adults were collected during May, August, and September.
                        </p></tp:treatment-sec><tp:treatment-sec sec-type="Distribution"><title>Distribution in Canada and Alaska.</title><p>ON, <bold>NB</bold>. (<xref ref-type="bibr" rid="B3">Brunke and Marshall 2011</xref>). <xref ref-type="bibr" rid="B8">Campbell (1976)</xref> did not report this species from Canada. However, there are two specimens of this species in the Canadian National Collection from Turkey Point, Ontario collected in 1975 that first establish this species as a member of the Canadian fauna. <xref ref-type="bibr" rid="B3">Brunke and Marshall (2011)</xref> reported an additional record from Rondeau Provincial Park, Ontario. In the United States, this species occurs from New Hampshire west to Iowa and south to Florida (<xref ref-type="bibr" rid="B8">Campbell 1976</xref>).
                        </p></tp:treatment-sec><ref-list><ref id="B8"><mixed-citation xmlns:xlink="http://www.w3.org/1999/xlink" xlink:type="simple"><person-group><name name-style="western"><surname>Campbell</surname><given-names>JM</given-names></name></person-group> (<year>1976</year>) <article-title>A revision of the genus <italic>Sepedophilus</italic> Gistel (Coleoptera: Staphylinidae) of America north of Mexico</article-title>. <source>Memoirs of the Entomological Society of Canada</source><volume>99</volume>: <fpage>1</fpage>–<lpage>89</lpage>. doi: <ext-link ext-link-type="uri" xlink:href="http://dx.doi.org/10.4039/entm10899fv" xlink:type="simple">10.4039/entm10899fv</ext-link></mixed-citation></ref><ref id="B3"><mixed-citation xmlns:xlink="http://www.w3.org/1999/xlink" xlink:type="simple"><person-group><name name-style="western"><surname>Brunke</surname><given-names>AJ</given-names></name><name name-style="western"><surname>Marshall</surname><given-names>SA</given-names></name></person-group> (<year>2011</year>)<article-title> Contributions to the faunistics and bionomics of Staphylinidae (Coleoptera) in northeastern North America: discoveries made through study of the University of Guelph Insect Collection, Ontario, Canada.</article-title><source>ZooKeys </source><volume>75</volume>: <fpage>29</fpage>-<lpage>68</lpage>. doi: <ext-link ext-link-type="uri" xlink:href="http://dx.doi.org/10.3897/zookeys.75.767" xlink:type="simple">10.3897/zookeys.75.767</ext-link></mixed-citation></ref></ref-list></tp:taxon-treatment>
