# Supplementary material for: New Staphylinidae (Coleoptera) records with new collection data from New Brunswick and eastern Canada: Tachyporinae
Source: Zookeys. 2012 Apr 26;(186):55–82. doi: 10.3897/zookeys.186.2491 (PMC3349192; doi:10.3897/zookeys.186.2491)
Supplement: XML Treatment for Tachinus addendus [file zookeys.186.2491-treatment6.xml]

<!DOCTYPE tp:taxon-treatment
  PUBLIC "-//TaxonX//DTD Taxonomic Treatment Publishing DTD v0 20100105//EN" "tax-treatment-NSO.dtd">
<tp:taxon-treatment xmlns:tp="http://www.plazi.org/taxpub"><tp:treatment-meta><mixed-citation publication-type="journal"><person-group><name><surname>Webster</surname><given-names>Reginald P.</given-names></name><name><surname>Sweeney</surname><given-names>Jon D.</given-names></name><name><surname>DeMerchant</surname><given-names>Ian</given-names></name></person-group><article-title>New Staphylinidae (Coleoptera) records with new collection data from New Brunswick and eastern Canada: Tachyporinae</article-title><source>Zookeys</source><day>26</day><month>4</month><year>2012</year><volume>2012</volume><issue>186</issue><fpage>55</fpage><lpage>82</lpage><pub-id pub-id-type="doi">10.3897/zookeys.186.2491</pub-id></mixed-citation></tp:treatment-meta><tp:nomenclature><tp:taxon-name>
                            <tp:taxon-name-part taxon-name-part-type="genus">Tachinus</tp:taxon-name-part>
                            <tp:taxon-name-part taxon-name-part-type="species">addendus</tp:taxon-name-part>
                        <object-id xmlns:xlink="http://www.w3.org/1999/xlink" xlink:type="simple">http://species-id.net/wiki/Tachinus_addendus</object-id>
								</tp:taxon-name><tp:taxon-authority>Horn, 1877</tp:taxon-authority><xref ref-type="fig" rid="F6">Map 6</xref></tp:nomenclature><tp:treatment-sec sec-type="Material examined"><title>Material examined.</title><p><bold>Additional New Brunswick records, Albert Co.</bold>, Shepody N.W.A., Mary’s Point Section, <named-content xmlns:xlink="http://www.w3.org/1999/xlink" content-type="dwc:verbatimCoordinates" xlink:type="simple">45.7260°N, 64.6640°W</named-content>, 12.IX.2004, R. P. Webster, spruce forest, in decaying fleshy fungi (1, RWC); Caledonia Gorge P.N.A., near Turtle Creek, <named-content xmlns:xlink="http://www.w3.org/1999/xlink" content-type="dwc:verbatimCoordinates" xlink:type="simple">45.8380°N, 64.8484°W</named-content>, 3.VII.2011, R. P. Webster, old-growth sugar maple and yellow birch forest, in moose dung (1, NBM). <bold>Carleton Co.</bold>, Meduxnekeag River Valley Nature Preserve, <named-content xmlns:xlink="http://www.w3.org/1999/xlink" content-type="dwc:verbatimCoordinates" xlink:type="simple">46.1907°N, 67.6740°W</named-content>, 23.VI.2006, 7.IX.2004, R. P. Webster, mature hardwood forest,in rotting mushrooms (8, NBM, RWC); Two Mile Brook Fen, <!--PageBreak--><named-content xmlns:xlink="http://www.w3.org/1999/xlink" content-type="dwc:verbatimCoordinates" xlink:type="simple">46.3702°N, 67.6772°W</named-content>, 4.VIII.2006, R. P. Webster, mixed forest, in gilled mushroom (1, NBM). <bold>Queens Co.</bold>, Cranberry Lake P.N.A, (Protected Natural Area) <named-content xmlns:xlink="http://www.w3.org/1999/xlink" content-type="dwc:verbatimCoordinates" xlink:type="simple">46.1125°N, 65.6075°W</named-content>, 2.IX.2009, R. Webster &amp; M.-A. Giguère, old red oak forest, in decaying gilled mushroom (1, AFC). <bold>Restigouche Co.</bold>, Mount Carleton Provincial Park, Mt. Sagamook, 2000 ft. elev., <named-content xmlns:xlink="http://www.w3.org/1999/xlink" content-type="dwc:verbatimCoordinates" xlink:type="simple">47.4112°N, 66.8599°W</named-content>, 2.IX.2006, R. P. Webster, mixed fo<!--PageBreak-->rest, in decaying gilled mushroom (1, NBM); Jacquet River Gorge P.N.A., <named-content xmlns:xlink="http://www.w3.org/1999/xlink" content-type="dwc:verbatimCoordinates" xlink:type="simple">47.8160°N, 66.0083°W</named-content>, 14.VIII.2010, R. P. Webster, old eastern white cedar forest, in decaying mushrooms (1, NBM); Dionne Brook P.N.A., <named-content xmlns:xlink="http://www.w3.org/1999/xlink" content-type="dwc:verbatimCoordinates" xlink:type="simple">47.9064°N, 68.3441°W</named-content>, 23.VIII–19.IX.2011, M. Roy &amp; V. Webster, old-growth white spruce and balsam fir forest, Lindgren funnel trap (1, NBM). <bold>Saint John Co.</bold>, Dipper Harbour, <named-content xmlns:xlink="http://www.w3.org/1999/xlink" content-type="dwc:verbatimCoordinates" xlink:type="simple">45.1169°N, 66.3771°W</named-content>, 15.V.2006, R. P. Webster, upper margin of sea beach, in decaying sea wrack under alders (1, RWC). <bold>York Co.</bold>, Browns Mountain Fen, <named-content xmlns:xlink="http://www.w3.org/1999/xlink" content-type="dwc:verbatimCoordinates" xlink:type="simple">45.8965°N, 67.6344°W</named-content>, 5.VIII.2004, J. Edsall &amp; R. Webster, mixed forest, in decaying fleshy fungi (2, NBM, RWC).
                        </p><fig id="F6" position="float" orientation="portrait"><label>Map 6.</label><caption><p>Collection localities in New Brunswick, Canada of <italic><tp:taxon-name>Tachinus addendus</tp:taxon-name></italic>.</p></caption><graphic xmlns:xlink="http://www.w3.org/1999/xlink" xlink:href="ZooKeys-186-055-g006.jpg" position="float" orientation="portrait" xlink:type="simple"/></fig></tp:treatment-sec><tp:treatment-sec sec-type="Collection and habitat data"><title>Collection and habitat data.</title><p>This species has been collected from dung, rotting mushrooms, deciduous leaf litter, and pine duff (<xref ref-type="bibr" rid="B5">Campbell 1973</xref>). Most adults from New Brunswick were collected from decaying mushrooms in hardwood and mixed forests. One individual was collected from decaying sea wrack under alders (<italic><tp:taxon-name>Alnus</tp:taxon-name></italic> sp.) on the upper margin of a sea beach, another was found in moose dung. Adults were collected during May, June, July, August, and September.
                        </p></tp:treatment-sec><tp:treatment-sec sec-type="Distribution"><title>Distribution in Canada and Alaska.</title><p>MB, ON, QC, NB, NS (<xref ref-type="bibr" rid="B5">Campbell 1973</xref>, <xref ref-type="bibr" rid="B12">1988</xref>). <italic><tp:taxon-name>Tachinus addendus</tp:taxon-name></italic> was listed as occurring in New Brunswick by <xref ref-type="bibr" rid="B19">Majka et al. (2011)</xref> without any supporting references or data. Here, we provide the first documented records from New Brunswick.
                        </p></tp:treatment-sec><ref-list><ref id="B5"><mixed-citation xmlns:xlink="http://www.w3.org/1999/xlink" xlink:type="simple"><person-group><name name-style="western"><surname>Campbell</surname><given-names>JM</given-names></name></person-group> (<year>1973</year>)<article-title> A revision of the genus <italic>Tachinus</italic> (Coleoptera: Staphylinidae) of North and Central America.</article-title><source>Memoirs of the Entomological Society of Canada </source><volume>90</volume>: <fpage>1</fpage>-<lpage>137</lpage>. doi: <ext-link ext-link-type="uri" xlink:href="http://dx.doi.org/10.4039/entm10590fv" xlink:type="simple">10.4039/entm10590fv</ext-link></mixed-citation></ref><ref id="B12"><mixed-citation xmlns:xlink="http://www.w3.org/1999/xlink" xlink:type="simple"><person-group><name name-style="western"><surname>Campbell</surname><given-names>JM</given-names></name></person-group> (<year>1988</year>)<article-title> New species and records of North American <italic>Tachinus</italic> Gravenhorst (Coleoptera: Staphylinidae).</article-title><source>The Canadian Entomologist </source><volume>120</volume>: <fpage>231</fpage>-<lpage>295</lpage>. doi: <ext-link ext-link-type="uri" xlink:href="http://dx.doi.org/10.4039/Ent120231-3" xlink:type="simple">10.4039/Ent120231-3</ext-link></mixed-citation></ref><ref id="B19"><mixed-citation xmlns:xlink="http://www.w3.org/1999/xlink" xlink:type="simple"><person-group><name name-style="western"><surname>Majka</surname><given-names>CG</given-names></name><name name-style="western"><surname>Chandler</surname><given-names>DS</given-names></name><name name-style="western"><surname>Donahue</surname><given-names>CP</given-names></name></person-group> (<year>2011</year>) <source>Checklist of the beetles of Maine, USA</source>. <publisher-name>Empty Mirrors Press</publisher-name>, <publisher-loc>Halifax, Nova Scotia</publisher-loc>, <lpage>328</lpage> pp. doi: <ext-link ext-link-type="uri" xlink:href="http://dx.doi.org/10.4039/n06-099" xlink:type="simple">10.4039/n06-099</ext-link></mixed-citation></ref></ref-list></tp:taxon-treatment>
