# Supplementary material for: New Staphylinidae (Coleoptera) records with new collection data from New Brunswick and eastern Canada: Tachyporinae
Source: Zookeys. 2012 Apr 26;(186):55–82. doi: 10.3897/zookeys.186.2491 (PMC3349192; doi:10.3897/zookeys.186.2491)
Supplement: XML Treatment for Tachinus schwarzi [file zookeys.186.2491-treatment10.xml]

<!DOCTYPE tp:taxon-treatment
  PUBLIC "-//TaxonX//DTD Taxonomic Treatment Publishing DTD v0 20100105//EN" "tax-treatment-NSO.dtd">
<tp:taxon-treatment xmlns:tp="http://www.plazi.org/taxpub"><tp:treatment-meta><mixed-citation publication-type="journal"><person-group><name><surname>Webster</surname><given-names>Reginald P.</given-names></name><name><surname>Sweeney</surname><given-names>Jon D.</given-names></name><name><surname>DeMerchant</surname><given-names>Ian</given-names></name></person-group><article-title>New Staphylinidae (Coleoptera) records with new collection data from New Brunswick and eastern Canada: Tachyporinae</article-title><source>Zookeys</source><day>26</day><month>4</month><year>2012</year><volume>2012</volume><issue>186</issue><fpage>55</fpage><lpage>82</lpage><pub-id pub-id-type="doi">10.3897/zookeys.186.2491</pub-id></mixed-citation></tp:treatment-meta><tp:nomenclature><tp:taxon-name>
                            <tp:taxon-name-part taxon-name-part-type="genus">Tachinus</tp:taxon-name-part>
                            <tp:taxon-name-part taxon-name-part-type="species">schwarzi</tp:taxon-name-part>
                        <object-id xmlns:xlink="http://www.w3.org/1999/xlink" xlink:type="simple">http://species-id.net/wiki/Tachinus_schwarzi</object-id>
								</tp:taxon-name><tp:taxon-authority>Horn, 1877</tp:taxon-authority><xref ref-type="fig" rid="F10">Map 10</xref></tp:nomenclature><tp:treatment-sec sec-type="Material examined"><title>Material examined.</title><p><bold>New Brunswick, Sunbury Co.</bold>, Acadia Research Forest, <named-content xmlns:xlink="http://www.w3.org/1999/xlink" content-type="dwc:verbatimCoordinates" xlink:type="simple">46.0188°N, 66.3796°W</named-content>, 17.VIII.2007, R. P. Webster, mature red spruce and red maple forest, in decaying fleshy polypore fungi on standing dead spruce (1 ♂, AFC). <bold>Restigouche Co.</bold>, vic. Summit Depot, <named-content xmlns:xlink="http://www.w3.org/1999/xlink" content-type="dwc:verbatimCoordinates" xlink:type="simple">47.7836°N, 68.3227°W</named-content>, 21.VII.2010, M. Turgeon &amp; R. Webster, clear-cut, on decaying <italic><tp:taxon-name>Climacodon septentrionale</tp:taxon-name></italic> on dead (standing) yellow birch (1, RWC); Dionne Brook P.N.A. <named-content xmlns:xlink="http://www.w3.org/1999/xlink" content-type="dwc:verbatimCoordinates" xlink:type="simple">47.9030°N, 68.3503°W</named-content>, 9.VIII.2011, R. P. Webster, old-growth northern hardwood forest, on <italic><tp:taxon-name>Climacodon septentrionale</tp:taxon-name></italic> (Fr.) P. Karst. on sugar maple (2, RWC).
                        </p><fig id="F10" position="float" orientation="portrait"><label>Map 10.</label><caption><p>Collection localities in New Brunswick, Canada of <italic><tp:taxon-name>Tachinus schwarzi</tp:taxon-name></italic>.</p></caption><graphic xmlns:xlink="http://www.w3.org/1999/xlink" xlink:href="ZooKeys-186-055-g010.jpg" position="float" orientation="portrait" xlink:type="simple"/></fig></tp:treatment-sec><tp:treatment-sec sec-type="Collection and habitat data"><title>Collection and habitat data.</title><p>Specimens of this species from New Brunswick were collected from a decaying fleshy polypore mushroom on a standing, dead spruce in a mature red spruce forest, from a decaying <italic><tp:taxon-name>Climacodon septentrionale</tp:taxon-name></italic> (Fr.) P. Karst. on a dead, standing yellow birch in a recent clearcut (boreal forest area), and from a (fresh) <italic><tp:taxon-name>Climacodon septentrionale</tp:taxon-name></italic> (Fr.) P. Karst. on a living sugar maple in an old-growth<!--PageBreak--> northern hardwood forest. Four individuals were collected in company with <italic><tp:taxon-name>Lordithon niger</tp:taxon-name></italic> (Gravenhorst) from a decaying fleshy polypore fungus on a standing, dead <italic><tp:taxon-name>Populus</tp:taxon-name></italic> sp. in a hardwood forest (sugar maple and American beech) in Saint-Raphaël (15.VII.2006), Quebec (Webster, unpublished). One specimen from Tennessee (USA) was sifted from leaf litter. Little was previously known about the habitat and biology of this rare species. <xref ref-type="bibr" rid="B5">Campbell (1973)</xref> suggested that this species lived in some restricted habitat, such as mammal burrows. The habitat data above suggest that this species may be associated with decaying fleshy polypore or polypore-like fungi on standing dead and living trees. Adults were collected during July and August.
                        </p></tp:treatment-sec><tp:treatment-sec sec-type="Distribution"><title>Distribution in Canada and Alaska.</title><p>QC, <bold>NB</bold>, NS (<xref ref-type="bibr" rid="B5">Campbell 1973</xref>, <xref ref-type="bibr" rid="B12">1988</xref>).
                        </p></tp:treatment-sec><ref-list><ref id="B5"><mixed-citation xmlns:xlink="http://www.w3.org/1999/xlink" xlink:type="simple"><person-group><name name-style="western"><surname>Campbell</surname><given-names>JM</given-names></name></person-group> (<year>1973</year>)<article-title> A revision of the genus <italic>Tachinus</italic> (Coleoptera: Staphylinidae) of North and Central America.</article-title><source>Memoirs of the Entomological Society of Canada </source><volume>90</volume>: <fpage>1</fpage>-<lpage>137</lpage>. doi: <ext-link ext-link-type="uri" xlink:href="http://dx.doi.org/10.4039/entm10590fv" xlink:type="simple">10.4039/entm10590fv</ext-link></mixed-citation></ref><ref id="B12"><mixed-citation xmlns:xlink="http://www.w3.org/1999/xlink" xlink:type="simple"><person-group><name name-style="western"><surname>Campbell</surname><given-names>JM</given-names></name></person-group> (<year>1988</year>)<article-title> New species and records of North American <italic>Tachinus</italic> Gravenhorst (Coleoptera: Staphylinidae).</article-title><source>The Canadian Entomologist </source><volume>120</volume>: <fpage>231</fpage>-<lpage>295</lpage>. doi: <ext-link ext-link-type="uri" xlink:href="http://dx.doi.org/10.4039/Ent120231-3" xlink:type="simple">10.4039/Ent120231-3</ext-link></mixed-citation></ref></ref-list></tp:taxon-treatment>
