# Supplementary material for: New Staphylinidae (Coleoptera) records with new collection data from New Brunswick and eastern Canada: Tachyporinae
Source: Zookeys. 2012 Apr 26;(186):55–82. doi: 10.3897/zookeys.186.2491 (PMC3349192; doi:10.3897/zookeys.186.2491)
Supplement: XML Treatment for Tachinus vergatus [file zookeys.186.2491-treatment11.xml]

<!DOCTYPE tp:taxon-treatment
  PUBLIC "-//TaxonX//DTD Taxonomic Treatment Publishing DTD v0 20100105//EN" "tax-treatment-NSO.dtd">
<tp:taxon-treatment xmlns:tp="http://www.plazi.org/taxpub"><tp:treatment-meta><mixed-citation publication-type="journal"><person-group><name><surname>Webster</surname><given-names>Reginald P.</given-names></name><name><surname>Sweeney</surname><given-names>Jon D.</given-names></name><name><surname>DeMerchant</surname><given-names>Ian</given-names></name></person-group><article-title>New Staphylinidae (Coleoptera) records with new collection data from New Brunswick and eastern Canada: Tachyporinae</article-title><source>Zookeys</source><day>26</day><month>4</month><year>2012</year><volume>2012</volume><issue>186</issue><fpage>55</fpage><lpage>82</lpage><pub-id pub-id-type="doi">10.3897/zookeys.186.2491</pub-id></mixed-citation></tp:treatment-meta><tp:nomenclature><tp:taxon-name>
                            <tp:taxon-name-part taxon-name-part-type="genus">Tachinus</tp:taxon-name-part>
                            <tp:taxon-name-part taxon-name-part-type="species">vergatus</tp:taxon-name-part>
                        <object-id xmlns:xlink="http://www.w3.org/1999/xlink" xlink:type="simple">http://species-id.net/wiki/Tachinus_vergatus</object-id>
								</tp:taxon-name><tp:taxon-authority>Campbell, 1973**</tp:taxon-authority><xref ref-type="fig" rid="F11">Map 11</xref></tp:nomenclature><tp:treatment-sec sec-type="Material examined"><title>Material examined.</title><p><bold>New Brunswick, Queens Co.</bold>, Cranberry Lake P.N.A, <named-content xmlns:xlink="http://www.w3.org/1999/xlink" content-type="dwc:verbatimCoordinates" xlink:type="simple">46.1125°N, 65.6075°W</named-content>, 21–28.VII.2009, 2.IX.2009, R. Webster &amp; M.-A. Giguère, old red oak forest, Lindgren funnel traps (2, RWC). <bold>Restigouche Co.</bold>, Dionne Brook P.N.A. <named-content xmlns:xlink="http://www.w3.org/1999/xlink" content-type="dwc:verbatimCoordinates" xlink:type="simple">47.9030°N, 68.3503°W</named-content>, 14–28.VII.2011, M. Roy &amp; V. Webster, old-growth northern hardwood forest, Lindgren funnel trap (1, RWC); same locality and collectors but <named-content xmlns:xlink="http://www.w3.org/1999/xlink" content-type="dwc:verbatimCoordinates" xlink:type="simple">47.9064°N, 68.3441°W</named-content>, 31.V-15.VI.2011, M. Roy &amp; V. Webster, old-growth white spruce and balsam fir forest, Lindgren funnel trap (1, RWC). <bold>Sunbury Co.</bold>, Burton, SW of Sunpoke Lake, <named-content xmlns:xlink="http://www.w3.org/1999/xlink" content-type="dwc:verbatimCoordinates" xlink:type="simple">45.7575°N, 66.5736°W</named-content>, 16.IV.2005, R. P. Webster, red maple swamp, in leaf litter near margin of slow stream (1, RWC). <bold>York Co.</bold> Charters Settlement, <named-content xmlns:xlink="http://www.w3.org/1999/xlink" content-type="dwc:verbatimCoordinates" xlink:type="simple">45.8340°N, 66.7450°W</named-content>, 22.IV.2005, R. P. Webster, mature mixed forest, in wood pile under bark of spruce (3, RWC); same locality, collector and forest type but <named-content xmlns:xlink="http://www.w3.org/1999/xlink" content-type="dwc:verbatimCoordinates" xlink:type="simple">45.8395°N, 66.7391°W</named-content>, 23.IV.2008, mixed forest, in flight, collected with net between 15:00 and 18:00h (1, RWC); 15 km W of Tracy off Rt. 645, <named-content xmlns:xlink="http://www.w3.org/1999/xlink" content-type="dwc:verbatimCoordinates" xlink:type="simple">45.6848°N, 66.8821°W</named-content>, 22–25.IV.2009, 4–11.VIII.2009, R. Webster and M.-A. Giguère, old red pine forest, Lindgren funnel traps (2, AFC, RWC).
                        </p><fig id="F11" position="float" orientation="portrait"><label>Map 11.</label><caption><p>Collection localities in New Brunswick, Canada of <italic><tp:taxon-name>Tachinus vergatus</tp:taxon-name></italic>.</p></caption><graphic xmlns:xlink="http://www.w3.org/1999/xlink" xlink:href="ZooKeys-186-055-g011.jpg" position="float" orientation="portrait" xlink:type="simple"/></fig></tp:treatment-sec><tp:treatment-sec sec-type="Collection and habitat data"><title>Collection and habitat data.</title><p>Little is known about the habitat associations of this species.Two adults of this rare species were collected from deciduous leaf litter along a small stream and from alder litter on a lake margin (<xref ref-type="bibr" rid="B7">Campbell 1975b</xref>). Others were taken from flight intercept traps (<xref ref-type="bibr" rid="B12">Campbell 1988</xref>). In New Brunswick, adults were collected from under bark in a wood pile, from leaf litter near a stream, and with a net during an evening flight. Some individuals were collected in Lindgren funnel traps deployed in old red oak forest, an old-growth red pine forest, an old-growth white spruce and balsam fir forest, and an old-growth northern hardwood forest. Adults were collected during April, June, July, August, and September but most during April.
                        </p></tp:treatment-sec><tp:treatment-sec sec-type="Distribution"><title>Distribution in Canada and Alaska.</title><p>AB,ON, QC, <bold>NB</bold> (<xref ref-type="bibr" rid="B5">Campbell 1973</xref>, <xref ref-type="bibr" rid="B7">1975b</xref>, <xref ref-type="bibr" rid="B12">1988</xref>; <xref ref-type="bibr" rid="B23">Pohl et al. 2007</xref>).
                        </p></tp:treatment-sec><ref-list><ref id="B7"><mixed-citation xmlns:xlink="http://www.w3.org/1999/xlink" xlink:type="simple"><person-group><name name-style="western"><surname>Campbell</surname><given-names>JM</given-names></name></person-group> (<year>1975b</year>)<article-title> New species and records of <italic>Tachinus</italic> (Coleoptera: Staphylinidae) from North America.</article-title><source>The Canadian Entomologist </source><volume>107</volume>: <fpage>87</fpage>-<lpage>94</lpage>. doi: <ext-link ext-link-type="uri" xlink:href="http://dx.doi.org/10.4039/Ent10787-1" xlink:type="simple">10.4039/Ent10787-1</ext-link></mixed-citation></ref><ref id="B12"><mixed-citation xmlns:xlink="http://www.w3.org/1999/xlink" xlink:type="simple"><person-group><name name-style="western"><surname>Campbell</surname><given-names>JM</given-names></name></person-group> (<year>1988</year>)<article-title> New species and records of North American <italic>Tachinus</italic> Gravenhorst (Coleoptera: Staphylinidae).</article-title><source>The Canadian Entomologist </source><volume>120</volume>: <fpage>231</fpage>-<lpage>295</lpage>. doi: <ext-link ext-link-type="uri" xlink:href="http://dx.doi.org/10.4039/Ent120231-3" xlink:type="simple">10.4039/Ent120231-3</ext-link></mixed-citation></ref><ref id="B5"><mixed-citation xmlns:xlink="http://www.w3.org/1999/xlink" xlink:type="simple"><person-group><name name-style="western"><surname>Campbell</surname><given-names>JM</given-names></name></person-group> (<year>1973</year>)<article-title> A revision of the genus <italic>Tachinus</italic> (Coleoptera: Staphylinidae) of North and Central America.</article-title><source>Memoirs of the Entomological Society of Canada </source><volume>90</volume>: <fpage>1</fpage>-<lpage>137</lpage>. doi: <ext-link ext-link-type="uri" xlink:href="http://dx.doi.org/10.4039/entm10590fv" xlink:type="simple">10.4039/entm10590fv</ext-link></mixed-citation></ref><ref id="B23"><mixed-citation xmlns:xlink="http://www.w3.org/1999/xlink" xlink:type="simple"><person-group><name name-style="western"><surname>Pohl</surname><given-names>GR</given-names></name><name name-style="western"><surname>Langor</surname><given-names>DW</given-names></name><name name-style="western"><surname>Spence</surname><given-names>JR</given-names></name></person-group> (<year>2007</year>)<article-title> Rove beetles and ground beetles (Coleoptera: Staphylinidae, Carabidae) as indicators of harvest and regeneration practices in western Canadian foothills forests.</article-title><source>Biological Conservation </source><volume>137</volume>: <fpage>294</fpage>-<lpage>307</lpage>. doi: <ext-link ext-link-type="uri" xlink:href="http://dx.doi.org/10.1016/j.biocon.2007.02.011" xlink:type="simple">10.1016/j.biocon.2007.02.011</ext-link></mixed-citation></ref></ref-list></tp:taxon-treatment>
