# Supplementary material for: New Staphylinidae (Coleoptera) records with new collection data from New Brunswick and eastern Canada: Tachyporinae
Source: Zookeys. 2012 Apr 26;(186):55–82. doi: 10.3897/zookeys.186.2491 (PMC3349192; doi:10.3897/zookeys.186.2491)
Supplement: XML Treatment for Tachyporus maculicollis [file zookeys.186.2491-treatment13.xml]

<!DOCTYPE tp:taxon-treatment
  PUBLIC "-//TaxonX//DTD Taxonomic Treatment Publishing DTD v0 20100105//EN" "tax-treatment-NSO.dtd">
<tp:taxon-treatment xmlns:tp="http://www.plazi.org/taxpub"><tp:treatment-meta><mixed-citation publication-type="journal"><person-group><name><surname>Webster</surname><given-names>Reginald P.</given-names></name><name><surname>Sweeney</surname><given-names>Jon D.</given-names></name><name><surname>DeMerchant</surname><given-names>Ian</given-names></name></person-group><article-title>New Staphylinidae (Coleoptera) records with new collection data from New Brunswick and eastern Canada: Tachyporinae</article-title><source>Zookeys</source><day>26</day><month>4</month><year>2012</year><volume>2012</volume><issue>186</issue><fpage>55</fpage><lpage>82</lpage><pub-id pub-id-type="doi">10.3897/zookeys.186.2491</pub-id></mixed-citation></tp:treatment-meta><tp:nomenclature><tp:taxon-name>
                            <tp:taxon-name-part taxon-name-part-type="genus">Tachyporus</tp:taxon-name-part>
                            <tp:taxon-name-part taxon-name-part-type="species">maculicollis</tp:taxon-name-part>
                        <object-id xmlns:xlink="http://www.w3.org/1999/xlink" xlink:type="simple">http://species-id.net/wiki/Tachyporus_maculicollis</object-id>
								</tp:taxon-name><tp:taxon-authority>LeConte, 1866</tp:taxon-authority><xref ref-type="fig" rid="F13">Map 13</xref></tp:nomenclature><tp:treatment-sec sec-type="Material examined"><title>Material examined.</title><p><bold>New Brunswick, Carleton Co.</bold>, Two Mile Brook Fen, <named-content xmlns:xlink="http://www.w3.org/1999/xlink" content-type="dwc:verbatimCoordinates" xlink:type="simple">46.3594°N, 67.6800°W</named-content>, 2.VI.2005, R. P. Webster, <italic><tp:taxon-name>Care</tp:taxon-name></italic>x marsh, treading <italic><tp:taxon-name>Carex</tp:taxon-name></italic> hummock into water (1, RWC); Jackson Falls, Bell Forest, <named-content xmlns:xlink="http://www.w3.org/1999/xlink" content-type="dwc:verbatimCoordinates" xlink:type="simple">46.2208°N, 67.7231°W</named-content> 19.IV.2006, R. P. Webster, mature hardwood forest, in litter and moss near brook (2, RWC); same locality, forest type, and collector, 12.IV.2007, in leaf litter at base of tree, 30–40 cm of snow still on ground, (2, RWC); Meduxnekeag Valley Nature Preserve, <named-content xmlns:xlink="http://www.w3.org/1999/xlink" content-type="dwc:verbatimCoordinates" xlink:type="simple">46.1888°N, 67.6762°W</named-content>, 20.V.2005, M.-A. Giguère &amp; R. Webster, river margin in flood debris (1, RWC). <bold>Queens Co.</bold>, just W of Jemseg at “Trout Creek”, <named-content xmlns:xlink="http://www.w3.org/1999/xlink" content-type="dwc:verbatimCoordinates" xlink:type="simple">45.8231°N, 66.1245°W</named-content>, 3.IV.2006, R. P. Webster, silver maple swamp, sifting litter from crotch of silver maple with multiple trunks (1, RWC). <bold>Restigouche Co.</bold>, near Little Tobique River, <named-content xmlns:xlink="http://www.w3.org/1999/xlink" content-type="dwc:verbatimCoordinates" xlink:type="simple">47.4465°N, 67.0689°W</named-content>, 24.V.2007, R. P. Webster, river margin, in leaf litter under alders (1, RWC); Jacquet River Gorge P.N.A., at Jacquet River, <named-content xmlns:xlink="http://www.w3.org/1999/xlink" content-type="dwc:verbatimCoordinates" xlink:type="simple">47.8257°N, 66.0779°W</named-content>, 24.V.2010, R. P. Webster, partially shaded cobblestone bar near mouth of brook, under cobblestones and gravel on sand (1, NBM). <bold>York Co.</bold>, Canterbury, near Browns Mountain Fen, <named-content xmlns:xlink="http://www.w3.org/1999/xlink" content-type="dwc:verbatimCoordinates" xlink:type="simple">45.9033°N, 67.6260°W</named-content>, 2.V.2005, R. P. Webster, red maple swamp, vernal pond margin in leaf li<!--PageBreak-->tter (1, RWC); Charters Settlement, <named-content xmlns:xlink="http://www.w3.org/1999/xlink" content-type="dwc:verbatimCoordinates" xlink:type="simple">45.8395°N, 66.7391°W</named-content>, 5.IX.2006, R. P. Webster, mixed forest, among decaying (moldy) corncobs and cornhusks (1, RWC).
                        </p><fig id="F13" position="float" orientation="portrait"><label>Map 13.</label><caption><p>Collection localities in New Brunswick, Canada of <italic><tp:taxon-name>Tachinus maculicollis</tp:taxon-name></italic>.</p></caption><graphic xmlns:xlink="http://www.w3.org/1999/xlink" xlink:href="ZooKeys-186-055-g013.jpg" position="float" orientation="portrait" xlink:type="simple"/></fig></tp:treatment-sec><tp:treatment-sec sec-type="Collection and habitat data"><title>Collection and habitat data.</title><p><xref ref-type="bibr" rid="B13">Campbell (1991)</xref> reported this species from a variety of habitats, including forest leaf litter, fungi on an old tree stump, among grass roots, damp moss near a pond, under a log on a lakeshore, and from <italic><tp:taxon-name>Microtus pennsylvanicus <!--PageBreak--></tp:taxon-name></italic>(Ord) nests. In New Brunswick, specimens were found in a various microhabitats including leaf litter and moss near brooks, margins of vernal ponds and a river, leaf litter at bases of trees, and among decaying corncobs and cornhusks. This species was found in a <italic><tp:taxon-name>Carex</tp:taxon-name></italic> marsh, mature hardwood forests, silver maple swamps, mixed forests, and river and brook margins. Adults were collected during April, May, June, and September and were active early in the spring on bare patches around bases of trees when over 30 cm of snow was still on the ground.
                        </p></tp:treatment-sec><tp:treatment-sec sec-type="Distribution"><title>Distribution in Canada and Alaska.</title><p>BC, AB, SK, MB, ON, QC, <bold>NB</bold>, NS (<xref ref-type="bibr" rid="B9">Campbell 1979</xref>).
                        </p></tp:treatment-sec><ref-list><ref id="B13"><mixed-citation xmlns:xlink="http://www.w3.org/1999/xlink" xlink:type="simple"><person-group><name name-style="western"><surname>Campbell</surname><given-names>JM</given-names></name></person-group> (<year>1991</year>)<article-title> A revision of the genera <italic>Mycetoporus</italic> Mannerheim and <italic>Ischnosoma</italic> Stephens (Coleoptera: Staphylinidae: Tachyporinae) of North and Central America.</article-title><source>Memoirs of the Entomological Society of Canada </source><volume>119</volume>: <fpage>1</fpage>-<lpage>169</lpage>. doi: <ext-link ext-link-type="uri" xlink:href="http://dx.doi.org/10.4039/entm123156fv" xlink:type="simple">10.4039/entm123156fv</ext-link></mixed-citation></ref><ref id="B9"><mixed-citation xmlns:xlink="http://www.w3.org/1999/xlink" xlink:type="simple"><person-group><name name-style="western"><surname>Campbell</surname><given-names>JM</given-names></name></person-group> (<year>1979</year>)<article-title> A revision of the genus <italic>Tachyporus</italic> Gravenhorst (Coleoptera: Staphylinidae) of North and Central America.</article-title><source>Memoirs of the Entomological Society of Canada </source><volume>109</volume>: <fpage>1</fpage>-<lpage>95</lpage>. doi: <ext-link ext-link-type="uri" xlink:href="http://dx.doi.org/10.4039/entm111109fv" xlink:type="simple">10.4039/entm111109fv</ext-link></mixed-citation></ref></ref-list></tp:taxon-treatment>
