# Supplementary material for: New Staphylinidae (Coleoptera) records with new collection data from New Brunswick and eastern Canada: Tachyporinae
Source: Zookeys. 2012 Apr 26;(186):55–82. doi: 10.3897/zookeys.186.2491 (PMC3349192; doi:10.3897/zookeys.186.2491)
Supplement: XML Treatment for Tachyporus pulchrus [file zookeys.186.2491-treatment15.xml]

<!DOCTYPE tp:taxon-treatment
  PUBLIC "-//TaxonX//DTD Taxonomic Treatment Publishing DTD v0 20100105//EN" "tax-treatment-NSO.dtd">
<tp:taxon-treatment xmlns:tp="http://www.plazi.org/taxpub"><tp:treatment-meta><mixed-citation publication-type="journal"><person-group><name><surname>Webster</surname><given-names>Reginald P.</given-names></name><name><surname>Sweeney</surname><given-names>Jon D.</given-names></name><name><surname>DeMerchant</surname><given-names>Ian</given-names></name></person-group><article-title>New Staphylinidae (Coleoptera) records with new collection data from New Brunswick and eastern Canada: Tachyporinae</article-title><source>Zookeys</source><day>26</day><month>4</month><year>2012</year><volume>2012</volume><issue>186</issue><fpage>55</fpage><lpage>82</lpage><pub-id pub-id-type="doi">10.3897/zookeys.186.2491</pub-id></mixed-citation></tp:treatment-meta><tp:nomenclature><tp:taxon-name>
                            <tp:taxon-name-part taxon-name-part-type="genus">Tachyporus</tp:taxon-name-part>
                            <tp:taxon-name-part taxon-name-part-type="species">pulchrus</tp:taxon-name-part>
                        <object-id xmlns:xlink="http://www.w3.org/1999/xlink" xlink:type="simple">http://species-id.net/wiki/Tachyporus_pulchrus</object-id>
								</tp:taxon-name><tp:taxon-authority>Blatchley, 1910**</tp:taxon-authority><xref ref-type="fig" rid="F15">Map 15</xref></tp:nomenclature><tp:treatment-sec sec-type="Material examined"><title>Material examined.</title><p><bold>New Brunswick, Charlotte Co.</bold>, 3.5 km NW of Pomeroy Ridge, <named-content xmlns:xlink="http://www.w3.org/1999/xlink" content-type="dwc:verbatimCoordinates" xlink:type="simple">45.3087°N, 67.4362°W</named-content>, 16.VI.2008, R. P. Webster, red maple swamp, in leaves and moss near small vernal pool (1, RWC). <bold>Northumberland Co.,</bold> Goodfellow Brook P.N.A., <named-content xmlns:xlink="http://www.w3.org/1999/xlink" content-type="dwc:verbatimCoordinates" xlink:type="simple">46.8943°N, 65.3796°W</named-content>, 23.V.2007, R. P. Webster, old growth wet eastern white cedar swamp, in grass litter and moss on hummocks near pool (1 ♀, NBM). <bold>Sunbury Co.</bold>, W of Sunpoke Lake, <named-content xmlns:xlink="http://www.w3.org/1999/xlink" content-type="dwc:verbatimCoordinates" xlink:type="simple">45.7589°N, 66.5779°W</named-content>, 22.IV.2006, R. P. Webster, red maple swamp, in moist leaves near vernal pool (1, NBM). <bold>York Co.</bold> Charters Settlement, <named-content xmlns:xlink="http://www.w3.org/1999/xlink" content-type="dwc:verbatimCoordinates" xlink:type="simple">45.8267°N, 66.7343°W</named-content>, 16.IV.2005, 9.IV.2006, 21.IV.2006, 23.V.2006, 14.IX.2006, R. P. Webster, <italic><tp:taxon-name>Carex</tp:taxon-name></italic> marsh/fen, in sphagnum hummocks (treading) and in leaf litter at bases of trees and shrubs (9, NBM, RWC); Mazerolle Settl<!--PageBreak-->ement, <named-content xmlns:xlink="http://www.w3.org/1999/xlink" content-type="dwc:verbatimCoordinates" xlink:type="simple">45.8729°N, 66.8311°W</named-content>, 9.IV.2006, R. P. Webster, stream margin, in litter at base of eastern white cedar (2, NBM, RWC); off Hwy 2, N of Hanwell, <named-content xmlns:xlink="http://www.w3.org/1999/xlink" content-type="dwc:verbatimCoordinates" xlink:type="simple">45.8987°N, 66.7903°W</named-content>, 9.IV.2006, R. P. Webster, open grassy alder swamp, in grass litter (1, RWC); 9 km W of Tracy, <named-content xmlns:xlink="http://www.w3.org/1999/xlink" content-type="dwc:verbatimCoordinates" xlink:type="simple">45.6888°N, 66.8004°W</named-content>, 22.V.2008, R. P. Webster, <italic><tp:taxon-name>Carex</tp:taxon-name></italic> marsh/flowage, treading <italic><tp:taxon-name>Carex</tp:taxon-name></italic> hummock (1, NBM).
                        </p><fig id="F15" position="float" orientation="portrait"><label>Map 15.</label><caption><p>Collection localities in New Brunswick, Canada of <italic><tp:taxon-name>Tachinus pulchrus</tp:taxon-name></italic>.</p></caption><graphic xmlns:xlink="http://www.w3.org/1999/xlink" xlink:href="ZooKeys-186-055-g015.jpg" position="float" orientation="portrait" xlink:type="simple"/></fig></tp:treatment-sec><tp:treatment-sec sec-type="Collection and habitat data"><title>Collection and habitat data.</title><p>This uncommon species was reported from dead swamp grass, among leaves, from moss, and from an entrance to a <italic><tp:taxon-name>Marmota</tp:taxon-name></italic> burrow by <xref ref-type="bibr" rid="B9">Campbell (1979)</xref>. In New Brunswick, <italic><tp:taxon-name>Tachyporus pulchrus</tp:taxon-name></italic> was found in various wetland habitats, including eastern white cedar swamps, red maple swamps, an open grassy alder swamp, a <italic><tp:taxon-name>Carex</tp:taxon-name></italic> marsh/fen, a <italic><tp:taxon-name>Carex</tp:taxon-name></italic> marsh/flowage, and a stream margin near an eastern white cedar swamp. Adults occurred in leaves and moss, grass litter and moss on hummocks, sphagnum hummocks, leaf litter at bases of trees, and in grass litter and were collected by sifting or treading. This species was collected during April, May, June, and September (most during April).
                        </p></tp:treatment-sec><tp:treatment-sec sec-type="Distribution"><title>Distribution in Canada and Alaska.</title><p>MB, ON<bold>, NB</bold> (<xref ref-type="bibr" rid="B9">Campbell 1979</xref>).
                        </p></tp:treatment-sec><ref-list><ref id="B9"><mixed-citation xmlns:xlink="http://www.w3.org/1999/xlink" xlink:type="simple"><person-group><name name-style="western"><surname>Campbell</surname><given-names>JM</given-names></name></person-group> (<year>1979</year>)<article-title> A revision of the genus <italic>Tachyporus</italic> Gravenhorst (Coleoptera: Staphylinidae) of North and Central America.</article-title><source>Memoirs of the Entomological Society of Canada </source><volume>109</volume>: <fpage>1</fpage>-<lpage>95</lpage>. doi: <ext-link ext-link-type="uri" xlink:href="http://dx.doi.org/10.4039/entm111109fv" xlink:type="simple">10.4039/entm111109fv</ext-link></mixed-citation></ref></ref-list></tp:taxon-treatment>
