# Supplementary material for: New Staphylinidae (Coleoptera) records with new collection data from New Brunswick and eastern Canada: Tachyporinae
Source: Zookeys. 2012 Apr 26;(186):55–82. doi: 10.3897/zookeys.186.2491 (PMC3349192; doi:10.3897/zookeys.186.2491)
Supplement: XML Treatment for Tachyporus transversalis [file zookeys.186.2491-treatment16.xml]

<!DOCTYPE tp:taxon-treatment
  PUBLIC "-//TaxonX//DTD Taxonomic Treatment Publishing DTD v0 20100105//EN" "tax-treatment-NSO.dtd">
<tp:taxon-treatment xmlns:tp="http://www.plazi.org/taxpub"><tp:treatment-meta><mixed-citation publication-type="journal"><person-group><name><surname>Webster</surname><given-names>Reginald P.</given-names></name><name><surname>Sweeney</surname><given-names>Jon D.</given-names></name><name><surname>DeMerchant</surname><given-names>Ian</given-names></name></person-group><article-title>New Staphylinidae (Coleoptera) records with new collection data from New Brunswick and eastern Canada: Tachyporinae</article-title><source>Zookeys</source><day>26</day><month>4</month><year>2012</year><volume>2012</volume><issue>186</issue><fpage>55</fpage><lpage>82</lpage><pub-id pub-id-type="doi">10.3897/zookeys.186.2491</pub-id></mixed-citation></tp:treatment-meta><tp:nomenclature><tp:taxon-name>
                            <tp:taxon-name-part taxon-name-part-type="genus">Tachyporus</tp:taxon-name-part>
                            <tp:taxon-name-part taxon-name-part-type="species">transversalis</tp:taxon-name-part>
                        <object-id xmlns:xlink="http://www.w3.org/1999/xlink" xlink:type="simple">http://species-id.net/wiki/Tachyporus_transversalis</object-id>
								</tp:taxon-name><tp:taxon-authority>Gravenhorst, 1806**</tp:taxon-authority><xref ref-type="fig" rid="F16">Map 16</xref></tp:nomenclature><tp:treatment-sec sec-type="Material examined"><title>Material examined. </title><p><bold>New Brunswick, Carleton Co.</bold>, Two Mile Brook Fen, <named-content xmlns:xlink="http://www.w3.org/1999/xlink" content-type="dwc:verbatimCoordinates" xlink:type="simple">46.3619°N, 67.6733°W</named-content>, 6.V.2005, R. P. Webster, eastern white cedar swamp, in litter at base of cedar (1, NBM); near Hovey Hill P.N.A., <named-content xmlns:xlink="http://www.w3.org/1999/xlink" content-type="dwc:verbatimCoordinates" xlink:type="simple">46.1152°N, 67.7632°W</named-content>, 10.V.2005, R. P. Webster, mixed forest with cedar, vernal pond margin, in moist leaves on muddy soil (4, RWC). <bold>Charlotte Co.</bold>, Rt. 3 at Deadwater Brook, <named-content xmlns:xlink="http://www.w3.org/1999/xlink" content-type="dwc:verbatimCoordinates" xlink:type="simple">45.4744°N, 67.1225°W</named-content>, 3.VI.2005, R. P. Webster, black spruce forest (forested bog) in moist sphagnum (1, RWC). <bold>Saint John Co.</bold>, Musquash, <named-content xmlns:xlink="http://www.w3.org/1999/xlink" content-type="dwc:verbatimCoordinates" xlink:type="simple">45.1856°N, 66.3402°W</named-content>, 30.V.2006, R. P. Webster, freshwater marsh, in litter on hummock (1, RWC). <bold>York Co.</bold>, Charters Settlement, <named-content xmlns:xlink="http://www.w3.org/1999/xlink" content-type="dwc:verbatimCoordinates" xlink:type="simple">45.8267°N, 66.7343°W</named-content>, 16.IX.2005, 29.III.2006, R. P. Webster, sedge fen, in litter and moss at base of tree (2, NBM, RWC); Mazerolle Settlement, <named-content xmlns:xlink="http://www.w3.org/1999/xlink" content-type="dwc:verbatimCoordinates" xlink:type="simple">45.8788°N, 66.8311°W</named-content>, 9.IV.2006, R. P. Webster, margin of stream in litter at base of cedar (1, RWC); 9 km W of Tracy off Rt. 645, <named-content xmlns:xlink="http://www.w3.org/1999/xlink" content-type="dwc:verbatimCoordinates" xlink:type="simple">45.6888°N, 66.8004°W</named-content>, 22.V.2008, R. P. Webster, sedge marsh, in <italic><tp:taxon-name>Carex</tp:taxon-name></italic> hummock (3, NBM, RWC); New Maryland, U.N.B. Woodlot, <named-content xmlns:xlink="http://www.w3.org/1999/xlink" content-type="dwc:verbatimCoordinates" xlink:type="simple">45.9116°N, 66.6698°W</named-content>, 26.V.2008, R. Webster, G. Forbes, &amp; M.-A. Giguère, abandoned beaver lodge occupied by muskrats, in debris in roof of lodge (1, RWC).
                        </p><fig id="F16" position="float" orientation="portrait"><label>Map 16.</label><caption><p>Collection localities in New Brunswick, Canada of <italic><tp:taxon-name>Tachinus transversalis</tp:taxon-name></italic>.</p></caption><graphic xmlns:xlink="http://www.w3.org/1999/xlink" xlink:href="ZooKeys-186-055-g016.jpg" position="float" orientation="portrait" xlink:type="simple"/></fig></tp:treatment-sec><tp:treatment-sec sec-type="Collection and habitat data"><title>Collection and habitat data.</title><p>This is a hygrophilous species in both Europe and North America and is usually found in marshes and bogs in moss (especially sphagnum) and debris (<xref ref-type="bibr" rid="B13">Campbell 1991</xref>). In New Brunswick, this species was found in various wetland habitats, including a forested black spruce (<italic><tp:taxon-name>Picea mariana</tp:taxon-name></italic> (Mill.) B.S.P.) bog, an eastern white cedar swamp, sedge (<italic><tp:taxon-name>Carex</tp:taxon-name></italic>) fens and marshes, freshwater marshes, stream margins, the margin of a vernal pond, and in an abandoned North American beaver <italic><tp:taxon-name>Castor canadensis</tp:taxon-name></italic> Kuhl) lodge occupied by muskrats (<italic><tp:taxon-name>Ondatra zibethicus</tp:taxon-name></italic> L.). <!--PageBreak-->Adults occurred in moist leaves, sphagnum, litter, and moss, in <italic><tp:taxon-name>Carex</tp:taxon-name></italic> hummocks, and in debris in the roof of a beaver lodge. In New Brunswick, this species was collected during March, April, May, and June.
                        </p></tp:treatment-sec><tp:treatment-sec sec-type="Distribution"><title>Distribution in Canada and Alaska.</title><p>ON, QC, <bold>NB</bold> (<xref ref-type="bibr" rid="B13">Campbell 1991</xref>). <xref ref-type="bibr" rid="B13">Campbell (1991)</xref> considered the distribution and habitat of this species in the Nearctic region unusual for a Holarctic species because of the specialized habitat preferences (found in sphagnum and debris in marshes and bogs) and pattern of distribution (restricted to Ottawa Valley of Ontario and Quebec). He suggested that the species may have been overlooked by most collectors and may actually have a broader distribution in North America than the records indicate. <xref ref-type="bibr" rid="B18">Klimaszewski et al. (2010)</xref> considered <italic><tp:taxon-name>Tachyporus transversalis</tp:taxon-name></italic> Gravenhorst as an adventive Palaearctic species.
                        </p></tp:treatment-sec><ref-list><ref id="B13"><mixed-citation xmlns:xlink="http://www.w3.org/1999/xlink" xlink:type="simple"><person-group><name name-style="western"><surname>Campbell</surname><given-names>JM</given-names></name></person-group> (<year>1991</year>)<article-title> A revision of the genera <italic>Mycetoporus</italic> Mannerheim and <italic>Ischnosoma</italic> Stephens (Coleoptera: Staphylinidae: Tachyporinae) of North and Central America.</article-title><source>Memoirs of the Entomological Society of Canada </source><volume>119</volume>: <fpage>1</fpage>-<lpage>169</lpage>. doi: <ext-link ext-link-type="uri" xlink:href="http://dx.doi.org/10.4039/entm123156fv" xlink:type="simple">10.4039/entm123156fv</ext-link></mixed-citation></ref><ref id="B18"><mixed-citation xmlns:xlink="http://www.w3.org/1999/xlink" xlink:type="simple"><person-group><name name-style="western"><surname>Klimaszewski</surname><given-names>J</given-names></name><name name-style="western"><surname>Langor</surname><given-names>D</given-names></name><name name-style="western"><surname>Majka</surname><given-names>CG</given-names></name><name name-style="western"><surname>Bouchard</surname><given-names>P</given-names></name><name name-style="western"><surname>Bousquet</surname><given-names>Y</given-names></name><name name-style="western"><surname>LeSage</surname><given-names>L</given-names></name><name name-style="western"><surname>Smetana</surname><given-names>A</given-names></name><name name-style="western"><surname>Sylvestre,</surname><given-names>P</given-names></name><name name-style="western"><surname>Pelletier</surname><given-names>G</given-names></name><name name-style="western"><surname>Davies</surname><given-names>A</given-names></name><name name-style="western"><surname>DesRochers</surname><given-names>P</given-names></name><name name-style="western"><surname>Goulet</surname><given-names>H</given-names></name><name name-style="western"><surname>Webster</surname><given-names>R</given-names></name><name name-style="western"><surname>Sweeney</surname><given-names>J</given-names></name></person-group> (<year>2010</year>)<source> Review of Adventive Species of Coleoptera (Insecta) Recorded from Eastern Canada.</source><publisher-name>Pensoft Publishers, Sofia</publisher-name>, <publisher-loc>Bulgaria</publisher-loc>, <lpage>272</lpage> pp.</mixed-citation></ref></ref-list></tp:taxon-treatment>
