# Supplementary material for: New Staphylinidae (Coleoptera) records with new collection data from New Brunswick and eastern Canada: Tachyporinae
Source: Zookeys. 2012 Apr 26;(186):55–82. doi: 10.3897/zookeys.186.2491 (PMC3349192; doi:10.3897/zookeys.186.2491)
Supplement: XML Treatment for Ischnosoma flavicolle [file zookeys.186.2491-treatment17.xml]

<!DOCTYPE tp:taxon-treatment
  PUBLIC "-//TaxonX//DTD Taxonomic Treatment Publishing DTD v0 20100105//EN" "tax-treatment-NSO.dtd">
<tp:taxon-treatment xmlns:tp="http://www.plazi.org/taxpub"><tp:treatment-meta><mixed-citation publication-type="journal"><person-group><name><surname>Webster</surname><given-names>Reginald P.</given-names></name><name><surname>Sweeney</surname><given-names>Jon D.</given-names></name><name><surname>DeMerchant</surname><given-names>Ian</given-names></name></person-group><article-title>New Staphylinidae (Coleoptera) records with new collection data from New Brunswick and eastern Canada: Tachyporinae</article-title><source>Zookeys</source><day>26</day><month>4</month><year>2012</year><volume>2012</volume><issue>186</issue><fpage>55</fpage><lpage>82</lpage><pub-id pub-id-type="doi">10.3897/zookeys.186.2491</pub-id></mixed-citation></tp:treatment-meta><tp:nomenclature><tp:taxon-name>
                            <tp:taxon-name-part taxon-name-part-type="genus">Ischnosoma</tp:taxon-name-part>
                            <tp:taxon-name-part taxon-name-part-type="species">flavicolle</tp:taxon-name-part>
                        <object-id xmlns:xlink="http://www.w3.org/1999/xlink" xlink:type="simple">http://species-id.net/wiki/Ischnosoma_flavicolle</object-id>
								</tp:taxon-name><tp:taxon-authority>(LeConte, 1863)**</tp:taxon-authority><xref ref-type="fig" rid="F17">Map 17</xref></tp:nomenclature><tp:treatment-sec sec-type="Material examined"><title>Material examined.</title><p><bold>CANADA, New Brunswick, Carleton Co.</bold>, Jackson Falls, Bell Forest, <named-content xmlns:xlink="http://www.w3.org/1999/xlink" content-type="dwc:verbatimCoordinates" xlink:type="simple">46.2208°N, 67.7231°W</named-content>, 19.IV.2005, R. P. Webster, mature hardwood forest, in moss and litter near stream (1, RWC). <bold>Charlotte Co.</bold>, 3.0 km NW of Pomeroy Ridge, <named-content xmlns:xlink="http://www.w3.org/1999/xlink" content-type="dwc:verbatimCoordinates" xlink:type="simple">45.3059°N, 67.4343°W</named-content>, 5.VI.2008, R. P. Webster, alder swamp, in moss hummocks with grasses (1, RWC). <bold>Queens Co.</bold>, Upper Gagetown, bog adjacent to Hwy 2, <named-content xmlns:xlink="http://www.w3.org/1999/xlink" content-type="dwc:verbatimCoordinates" xlink:type="simple">45.8316°N, 66.2346°W</named-content>, 12.IV.2006, R. P. Webster, tamarack bog, in sphagnum hummock in open bog (2, NBM, RWC). <bold>Saint John Co.,</bold> Chance Harbour, off Rt. 790, <named-content xmlns:xlink="http://www.w3.org/1999/xlink" content-type="dwc:verbatimCoordinates" xlink:type="simple">45.1355°N, 66.3672°W</named-content>, 15.V.2006, R. P. Webster, calcareous fen, in sphagnum and litter among <italic><tp:taxon-name>Carex</tp:taxon-name></italic> (1, RWC). <bold>Sunbury Co.</bold>, Burton, SW of Sunpoke Lake, <named-content xmlns:xlink="http://www.w3.org/1999/xlink" content-type="dwc:verbatimCoordinates" xlink:type="simple">45.7575°N, 66.5736°W</named-content>, 10.IV.2005, R. P. Webster, red maple swamp, in leaf litter at base of tree (1, RWC). <bold>York Co.</bold> Charters Settlement, <named-content xmlns:xlink="http://www.w3.org/1999/xlink" content-type="dwc:verbatimCoordinates" xlink:type="simple">45.8267°N, 66.7343°W</named-content>, 9.IV.2005, 16.IV.2005, R. P. Webster, <italic><tp:taxon-name>Carex</tp:taxon-name></italic> marsh/fen, in sphagnum hummocks and litter at base of trees (6, NBM, RWC); same locality and collector but <named-content xmlns:xlink="http://www.w3.org/1999/xlink" content-type="dwc:verbatimCoordinates" xlink:type="simple">45.8428°N, 66.7279°W</named-content>, 20.IV.2005, small sedge marsh, in moist grass litter and sphagnum (1, RWC); 14 km WSW of Tracy, S of Rt. 645, <named-content xmlns:xlink="http://www.w3.org/1999/xlink" content-type="dwc:verbatimCoordinates" xlink:type="simple">45.6755°N, 66.8685°W</named-content>, 4.IX.2008, R. P. Webster, red maple swamp with alders, sifting moist leaf litter and moss (1, NBM).
                        </p><fig id="F17" position="float" orientation="portrait"><label>Map 17.</label><caption><p>Collection localities in New Brunswick, Canada of <italic><tp:taxon-name>Ischnosoma flavicolle</tp:taxon-name></italic>.</p></caption><graphic xmlns:xlink="http://www.w3.org/1999/xlink" xlink:href="ZooKeys-186-055-g017.jpg" position="float" orientation="portrait" xlink:type="simple"/></fig></tp:treatment-sec><tp:treatment-sec sec-type="Collection and habitat data"><title>Collection and habitat data.</title><p><xref ref-type="bibr" rid="B13">Campbell (1991)</xref> reported that this species was often found in drier habitats than other members of the <italic><tp:taxon-name>Pictum</tp:taxon-name></italic> group of species. Adults were reported from various kinds of forest litter in pine, hardwood, and mixed pine and hardwood forests as well as cypress forests (<xref ref-type="bibr" rid="B13">Campbell 1991</xref>). In New Brunswick, this species was most often found in and near wetland habitats, such as calcareous fens, <italic><tp:taxon-name>Carex</tp:taxon-name></italic> marshes, tamarack (<italic><tp:taxon-name>Larix laricina</tp:taxon-name></italic> (Du Roi) Koch) bogs, alder swamps, and red maple swamps. One adult was found near a stream in a mature hardwood forest. Adults occurred in moss and sphagnum hummocks, moss, leaf and grass litter at bases<!--PageBreak--> of trees, and <italic><tp:taxon-name>Carex</tp:taxon-name></italic> hummocks. Adults were collected during April, May, June, and September.
                        </p></tp:treatment-sec><tp:treatment-sec sec-type="Distribution"><title>Distribution in Canada and Alaska.</title><p>ON, <bold>NB</bold> (<xref ref-type="bibr" rid="B3">Brunke and Marshall 2011</xref>). In the United States, <italic><tp:taxon-name>Ischnosoma flavicolle</tp:taxon-name></italic> occurs throughout the southeast north to New Hampshire along the eastern seaboard (<xref ref-type="bibr" rid="B13">Campbell 1991</xref>).
                        </p></tp:treatment-sec><ref-list><ref id="B13"><mixed-citation xmlns:xlink="http://www.w3.org/1999/xlink" xlink:type="simple"><person-group><name name-style="western"><surname>Campbell</surname><given-names>JM</given-names></name></person-group> (<year>1991</year>)<article-title> A revision of the genera <italic>Mycetoporus</italic> Mannerheim and <italic>Ischnosoma</italic> Stephens (Coleoptera: Staphylinidae: Tachyporinae) of North and Central America.</article-title><source>Memoirs of the Entomological Society of Canada </source><volume>119</volume>: <fpage>1</fpage>-<lpage>169</lpage>. doi: <ext-link ext-link-type="uri" xlink:href="http://dx.doi.org/10.4039/entm123156fv" xlink:type="simple">10.4039/entm123156fv</ext-link></mixed-citation></ref><ref id="B3"><mixed-citation xmlns:xlink="http://www.w3.org/1999/xlink" xlink:type="simple"><person-group><name name-style="western"><surname>Brunke</surname><given-names>AJ</given-names></name><name name-style="western"><surname>Marshall</surname><given-names>SA</given-names></name></person-group> (<year>2011</year>)<article-title> Contributions to the faunistics and bionomics of Staphylinidae (Coleoptera) in northeastern North America: discoveries made through study of the University of Guelph Insect Collection, Ontario, Canada.</article-title><source>ZooKeys </source><volume>75</volume>: <fpage>29</fpage>-<lpage>68</lpage>. doi: <ext-link ext-link-type="uri" xlink:href="http://dx.doi.org/10.3897/zookeys.75.767" xlink:type="simple">10.3897/zookeys.75.767</ext-link></mixed-citation></ref></ref-list></tp:taxon-treatment>
