# Supplementary material for: New Staphylinidae (Coleoptera) records with new collection data from New Brunswick and eastern Canada: Tachyporinae
Source: Zookeys. 2012 Apr 26;(186):55–82. doi: 10.3897/zookeys.186.2491 (PMC3349192; doi:10.3897/zookeys.186.2491)
Supplement: XML Treatment for Ischnosoma splendidum [file zookeys.186.2491-treatment18.xml]

<!DOCTYPE tp:taxon-treatment
  PUBLIC "-//TaxonX//DTD Taxonomic Treatment Publishing DTD v0 20100105//EN" "tax-treatment-NSO.dtd">
<tp:taxon-treatment xmlns:tp="http://www.plazi.org/taxpub"><tp:treatment-meta><mixed-citation publication-type="journal"><person-group><name><surname>Webster</surname><given-names>Reginald P.</given-names></name><name><surname>Sweeney</surname><given-names>Jon D.</given-names></name><name><surname>DeMerchant</surname><given-names>Ian</given-names></name></person-group><article-title>New Staphylinidae (Coleoptera) records with new collection data from New Brunswick and eastern Canada: Tachyporinae</article-title><source>Zookeys</source><day>26</day><month>4</month><year>2012</year><volume>2012</volume><issue>186</issue><fpage>55</fpage><lpage>82</lpage><pub-id pub-id-type="doi">10.3897/zookeys.186.2491</pub-id></mixed-citation></tp:treatment-meta><tp:nomenclature><tp:taxon-name>
                            <tp:taxon-name-part taxon-name-part-type="genus">Ischnosoma</tp:taxon-name-part>
                            <tp:taxon-name-part taxon-name-part-type="species">splendidum</tp:taxon-name-part>
                        <object-id xmlns:xlink="http://www.w3.org/1999/xlink" xlink:type="simple">http://species-id.net/wiki/Ischnosoma_splendidum</object-id>
								</tp:taxon-name><tp:taxon-authority>(Gravenhorst, 1806)</tp:taxon-authority><xref ref-type="fig" rid="F18">Map 18</xref></tp:nomenclature><tp:treatment-sec sec-type="Material examined"><title>Material examined.</title><p><bold>New Brunswick, Carleton Co.</bold>, Meduxnekeag River Valley Nature Preserve, <named-content xmlns:xlink="http://www.w3.org/1999/xlink" content-type="dwc:verbatimCoordinates" xlink:type="simple">46.1907°N, 67.6740°W</named-content>, 7.IX.2004, R. P. Webster, small balsam fir stand (near hardwood stand), in fleshy gilled mushrooms (2, RWC); same locality, forest type and collector, 11.V.2005, in moldy conifer duff (4, RWC).
                        </p><fig id="F18" position="float" orientation="portrait"><label>Map 18.</label><caption><p>Collection localities in New Brunswick, Canada of <italic><tp:taxon-name>Ischnosoma splendidum</tp:taxon-name></italic>.</p></caption><graphic xmlns:xlink="http://www.w3.org/1999/xlink" xlink:href="ZooKeys-186-055-g018.jpg" position="float" orientation="portrait" xlink:type="simple"/></fig></tp:treatment-sec><tp:treatment-sec sec-type="Collection and habitat data"><title>Collection and habitat data.</title><p><xref ref-type="bibr" rid="B13">Campbell (1991)</xref> reported this species from various of wetland habitats as well as forests. Adults were taken from flood debris along rivers, margins of beaver ponds, beaver lodges, muskrat nests, mallard (<italic><tp:taxon-name>Anas platyrhynchos</tp:taxon-name></italic> L.) nests, moss near seepage areas, leaf litter along margins of marshes, streams, and bogs, and various kinds of grass and leaf litter from conifer and deciduous forests (<xref ref-type="bibr" rid="B13">Campbell 1991</xref>). Recent studies in Alberta (mid-boreal ecoregion) by <xref ref-type="bibr" rid="B4">Buddle et al. (2006)</xref> indicated that this species was associated with old (&gt;70-year-old) fire-origin, mixed wood forest stands. Later, <xref ref-type="bibr" rid="B23">Pohl et al. (2007)</xref> reported that this species was also associated with regenerating mixed wood stands in the western foothills of Alberta. The specimens from New Brunswick were collected in moldy conifer duff and fleshy gilled mushrooms in a small balsam fir (<italic><tp:taxon-name>Abies balsamea</tp:taxon-name></italic> (L.) Mill.) (regenerating) stand adjacent to a hardwood forest. <xref ref-type="bibr" rid="B13">Campbell (1991)</xref> reported most specimens of this species were taken in June to September. The specimens from New Brunswick were collected during May and September.
                        </p></tp:treatment-sec><tp:treatment-sec sec-type="Distribution"><title>Distribution in Canada and Alaska.</title><p>AK, YT, NT, BC, AB, SK, MB, ON, QC, <bold>NB</bold>, NS, LB, NF (<xref ref-type="bibr" rid="B13">Campbell 1991</xref>).
                        </p></tp:treatment-sec><ref-list><ref id="B13"><mixed-citation xmlns:xlink="http://www.w3.org/1999/xlink" xlink:type="simple"><person-group><name name-style="western"><surname>Campbell</surname><given-names>JM</given-names></name></person-group> (<year>1991</year>)<article-title> A revision of the genera <italic>Mycetoporus</italic> Mannerheim and <italic>Ischnosoma</italic> Stephens (Coleoptera: Staphylinidae: Tachyporinae) of North and Central America.</article-title><source>Memoirs of the Entomological Society of Canada </source><volume>119</volume>: <fpage>1</fpage>-<lpage>169</lpage>. doi: <ext-link ext-link-type="uri" xlink:href="http://dx.doi.org/10.4039/entm123156fv" xlink:type="simple">10.4039/entm123156fv</ext-link></mixed-citation></ref><ref id="B4"><mixed-citation xmlns:xlink="http://www.w3.org/1999/xlink" xlink:type="simple"><person-group><name name-style="western"><surname>Buddle</surname><given-names>CM</given-names></name><name name-style="western"><surname>Langor</surname><given-names>DW</given-names></name><name name-style="western"><surname>Pohl</surname><given-names>GR</given-names></name><name name-style="western"><surname>Spence</surname><given-names>JR</given-names></name></person-group> (<year>2006</year>)<article-title> Arthropod responses to harvesting and wildfire: implications for emulation of natural disturbance in forest management.</article-title><source>Biological Conservation </source><volume>128</volume>: <fpage>346</fpage>-<lpage>357</lpage>. doi: <ext-link ext-link-type="uri" xlink:href="http://dx.doi.org/10.1016/j.biocon.2005.10.002" xlink:type="simple">10.1016/j.biocon.2005.10.002</ext-link></mixed-citation></ref><ref id="B23"><mixed-citation xmlns:xlink="http://www.w3.org/1999/xlink" xlink:type="simple"><person-group><name name-style="western"><surname>Pohl</surname><given-names>GR</given-names></name><name name-style="western"><surname>Langor</surname><given-names>DW</given-names></name><name name-style="western"><surname>Spence</surname><given-names>JR</given-names></name></person-group> (<year>2007</year>)<article-title> Rove beetles and ground beetles (Coleoptera: Staphylinidae, Carabidae) as indicators of harvest and regeneration practices in western Canadian foothills forests.</article-title><source>Biological Conservation </source><volume>137</volume>: <fpage>294</fpage>-<lpage>307</lpage>. doi: <ext-link ext-link-type="uri" xlink:href="http://dx.doi.org/10.1016/j.biocon.2007.02.011" xlink:type="simple">10.1016/j.biocon.2007.02.011</ext-link></mixed-citation></ref></ref-list></tp:taxon-treatment>
