# Supplementary material for: New Staphylinidae (Coleoptera) records with new collection data from New Brunswick and eastern Canada: Tachyporinae
Source: Zookeys. 2012 Apr 26;(186):55–82. doi: 10.3897/zookeys.186.2491 (PMC3349192; doi:10.3897/zookeys.186.2491)
Supplement: XML Treatment for Lordithon (Bolitobus) longiceps [file zookeys.186.2491-treatment19.xml]

<!DOCTYPE tp:taxon-treatment
  PUBLIC "-//TaxonX//DTD Taxonomic Treatment Publishing DTD v0 20100105//EN" "tax-treatment-NSO.dtd">
<tp:taxon-treatment xmlns:tp="http://www.plazi.org/taxpub"><tp:treatment-meta><mixed-citation publication-type="journal"><person-group><name><surname>Webster</surname><given-names>Reginald P.</given-names></name><name><surname>Sweeney</surname><given-names>Jon D.</given-names></name><name><surname>DeMerchant</surname><given-names>Ian</given-names></name></person-group><article-title>New Staphylinidae (Coleoptera) records with new collection data from New Brunswick and eastern Canada: Tachyporinae</article-title><source>Zookeys</source><day>26</day><month>4</month><year>2012</year><volume>2012</volume><issue>186</issue><fpage>55</fpage><lpage>82</lpage><pub-id pub-id-type="doi">10.3897/zookeys.186.2491</pub-id></mixed-citation></tp:treatment-meta><tp:nomenclature><tp:taxon-name>
                            <tp:taxon-name-part taxon-name-part-type="genus">Lordithon</tp:taxon-name-part>
                            <tp:taxon-name-part taxon-name-part-type="subgenus"> (Bolitobus) </tp:taxon-name-part>
                            <tp:taxon-name-part taxon-name-part-type="species">longiceps</tp:taxon-name-part>
                        <object-id xmlns:xlink="http://www.w3.org/1999/xlink" xlink:type="simple">http://species-id.net/wiki/Lordithon_longiceps</object-id>
								</tp:taxon-name><tp:taxon-authority>(LeConte, 1863)</tp:taxon-authority><xref ref-type="fig" rid="F19">Map 19</xref></tp:nomenclature><tp:treatment-sec sec-type="Material examined"><title>Material examined.</title><p><bold>New Brunswick, Carleton Co.</bold>, Jackson Falls, Bell Forest, <named-content xmlns:xlink="http://www.w3.org/1999/xlink" content-type="dwc:verbatimCoordinates" xlink:type="simple">46.2200°N, 67.7231°W</named-content>, 16.IX.2006, R. P. Webster, mature hardwood forest, on <italic><tp:taxon-name>Bjerkandera adusta</tp:taxon-name></italic> (Willd.) P. Karsten on dead standing beech tree and on a beech log (2 ♂, 4 ♀, RWC); Meduxnekeag River Valley Nature Preserve, <named-content xmlns:xlink="http://www.w3.org/1999/xlink" content-type="dwc:verbatimCoordinates" xlink:type="simple">46.1897°N, 67.6710°W</named-content>, 12.IX.2008, R. P. Webster, mixed forest, on mass of <italic><tp:taxon-name>Pholiota</tp:taxon-name></italic> sp. mushrooms at base of dead standing <italic><tp:taxon-name>Populus</tp:taxon-name></italic> sp. (1 ♂, RWC). <bold>Restigouche, Co.</bold>, Dionne Brook P.N.A., <!--PageBreak--><named-content xmlns:xlink="http://www.w3.org/1999/xlink" content-type="dwc:verbatimCoordinates" xlink:type="simple">47.9064°N, 68.3441°W</named-content>, 31.V-15.VI.2011, K. Van Rooyen &amp; C. Hughes, old-growth white spruce and balsam fir forest, Lindgren funnel trap (1 ♀, RWC).
                        </p><fig id="F19" position="float" orientation="portrait"><label>Map 19.</label><caption><p>Collection localities in New Brunswick, Canada of <italic><tp:taxon-name>Lordithon longiceps</tp:taxon-name></italic>.</p></caption><graphic xmlns:xlink="http://www.w3.org/1999/xlink" xlink:href="ZooKeys-186-055-g019.jpg" position="float" orientation="portrait" xlink:type="simple"/></fig></tp:treatment-sec><tp:treatment-sec sec-type="Collection and habitat data"><title>Collection and habitat data.</title><p>Little is known about the habitat requirements of this rare species. <xref ref-type="bibr" rid="B11">Campbell (1982)</xref> reported that adults have been taken on rotting<!--PageBreak--> gilled mushrooms. Most of the specimens from New Brunswick were collected from the fleshy polypore fungus, <italic><tp:taxon-name>Bjerkandera adusta</tp:taxon-name></italic> (Willd.) P. Karsten growing on a dead, standing American beech tree and a beech log. One individual was found in a mass of <italic><tp:taxon-name>Pholiota</tp:taxon-name></italic> sp. mushrooms at the base of a dead, standing <italic><tp:taxon-name>Populus</tp:taxon-name></italic> sp. Another individual was captured in a Lindgren funnel trap. Adults were found in mature hardwood and adjacent mixed forests, and in an old-growth white spruce and balsam fir forest. This species was collected during September in New Brunswick.
                        </p></tp:treatment-sec><tp:treatment-sec sec-type="Distribution"><title>Distribution in Canada and Alaska.</title><p>AK, BC, AB, ON, PQ, <bold>NB</bold>, NS (<xref ref-type="bibr" rid="B11">Campbell 1982</xref>; <xref ref-type="bibr" rid="B16">Campbell and Davies 1991</xref>). This northern species has a very broad distribution from Alaska to Nova Scotia, but with large distributional gaps between known localities (<xref ref-type="bibr" rid="B11">Campbell 1982</xref>).
                        </p></tp:treatment-sec><ref-list><ref id="B11"><mixed-citation xmlns:xlink="http://www.w3.org/1999/xlink" xlink:type="simple"><!--PageBreak--><person-group><name name-style="western"><surname>Campbell</surname><given-names>JM</given-names></name></person-group> (<year>1982</year>)<article-title> A revision of the genus <italic>Lordithon</italic> Thomson of North and Central America (Coleoptera: Staphylinidae).</article-title><source>Memoirs of the Entomological Society of Canada </source><volume>119</volume>: <fpage>1</fpage>-<lpage>116</lpage>. doi: <ext-link ext-link-type="uri" xlink:href="http://dx.doi.org/10.4039/entm114119fv" xlink:type="simple">10.4039/entm114119fv</ext-link></mixed-citation></ref><ref id="B16"><mixed-citation xmlns:xlink="http://www.w3.org/1999/xlink" xlink:type="simple"><person-group><name name-style="western"><surname>Campbell</surname><given-names>JM</given-names></name><name name-style="western"><surname>Davies</surname><given-names>A</given-names></name></person-group> (<year>1991</year>)<article-title> Family Staphylinidae rove beetles.</article-title> In: <person-group><name name-style="western"><surname>Bousquet</surname><given-names>Y</given-names></name></person-group> (<role>Ed</role>). <issue-title>Checklist of Beetles of Canada and Alaska.</issue-title><source>Research Branch Agriculture Canada Publication 1861/E</source>: <fpage>86</fpage>-<lpage>124</lpage>.</mixed-citation></ref></ref-list></tp:taxon-treatment>
