# Supplementary material for: New Staphylinidae (Coleoptera) records with new collection data from New Brunswick and eastern Canada: Tachyporinae
Source: Zookeys. 2012 Apr 26;(186):55–82. doi: 10.3897/zookeys.186.2491 (PMC3349192; doi:10.3897/zookeys.186.2491)
Supplement: XML Treatment for Lordithon (Bolitobus) quaesitor [file zookeys.186.2491-treatment20.xml]

<!DOCTYPE tp:taxon-treatment
  PUBLIC "-//TaxonX//DTD Taxonomic Treatment Publishing DTD v0 20100105//EN" "tax-treatment-NSO.dtd">
<tp:taxon-treatment xmlns:tp="http://www.plazi.org/taxpub"><tp:treatment-meta><mixed-citation publication-type="journal"><person-group><name><surname>Webster</surname><given-names>Reginald P.</given-names></name><name><surname>Sweeney</surname><given-names>Jon D.</given-names></name><name><surname>DeMerchant</surname><given-names>Ian</given-names></name></person-group><article-title>New Staphylinidae (Coleoptera) records with new collection data from New Brunswick and eastern Canada: Tachyporinae</article-title><source>Zookeys</source><day>26</day><month>4</month><year>2012</year><volume>2012</volume><issue>186</issue><fpage>55</fpage><lpage>82</lpage><pub-id pub-id-type="doi">10.3897/zookeys.186.2491</pub-id></mixed-citation></tp:treatment-meta><tp:nomenclature><tp:taxon-name>
                            <tp:taxon-name-part taxon-name-part-type="genus">Lordithon</tp:taxon-name-part>
                            <tp:taxon-name-part taxon-name-part-type="subgenus"> (Bolitobus) </tp:taxon-name-part>
                            <tp:taxon-name-part taxon-name-part-type="species">quaesitor</tp:taxon-name-part>
                        <object-id xmlns:xlink="http://www.w3.org/1999/xlink" xlink:type="simple">http://species-id.net/wiki/Lordithon_quaesitor</object-id>
								</tp:taxon-name><tp:taxon-authority>(Horn, 1877)</tp:taxon-authority><xref ref-type="fig" rid="F20">Map 20</xref></tp:nomenclature><tp:treatment-sec sec-type="Material examined"><title>Material examined.</title><p><bold>New Brunswick, Albert Co.</bold>, Caledonia Gorge P.N.A., near Turtle Creek, <named-content xmlns:xlink="http://www.w3.org/1999/xlink" content-type="dwc:verbatimCoordinates" xlink:type="simple">45.8380°N, 64.8484°W</named-content>, 3.VII.2011, A. Fairweather &amp; R. P. Webster, old-growth sugar maple and yellow birch forest, on <italic><tp:taxon-name>Polyporus varius</tp:taxon-name></italic> (1 ♂, 1 ♀, RWC); same locality but <named-content xmlns:xlink="http://www.w3.org/1999/xlink" content-type="dwc:verbatimCoordinates" xlink:type="simple">45.8415°N, 64.8467°W</named-content>, 5.VII.2011, R. P. Webster, old-growth sugar maple and yellow birch forest, on <italic><tp:taxon-name>Polyporus varius</tp:taxon-name></italic> on dead standing beech (1 ♂, NBM). <bold>Carleton Co.</bold>, Meduxnekeag River Valley Nature Preserve, <named-content xmlns:xlink="http://www.w3.org/1999/xlink" content-type="dwc:verbatimCoordinates" xlink:type="simple">46.1907°N, 67.6740°W</named-content>, 4.VIII.2006, R. P. Webster, mature hardwood forest,in <italic><tp:taxon-name>Bjerkandera adusta</tp:taxon-name></italic> (Willd.) P. Karsten on side of beech log (1 ♀, RWC); Meduxnekeag River Valley Nature Preserve, <named-content xmlns:xlink="http://www.w3.org/1999/xlink" content-type="dwc:verbatimCoordinates" xlink:type="simple">46.1878°N, 67.6705°W</named-content>, 2.IX.2008, R. P. Webster, hardwood forest,in <italic><tp:taxon-name>Bjerkandera adusta</tp:taxon-name></italic> (Willd.) P. Karsten on side of beech log (2 ♀, NBM, RWC); same locality and collector, 2.IX.2008, hardwood forest, on <italic><tp:taxon-name>Pleurotus</tp:taxon-name></italic> sp. mushroom on side of log (1 ♀, NBM); Jackson Falls, Bell Forest, <named-content xmlns:xlink="http://www.w3.org/1999/xlink" content-type="dwc:verbatimCoordinates" xlink:type="simple">46.2200°N, 67.7231°W</named-content>, 16.IX.2006, R. P. Webster, mature hardwood forest, on <italic><tp:taxon-name>Bjerkandera adusta</tp:taxon-name></italic> (Willd.) P. Karsten on dead standing beech tree and on beech log (3 ♀, RWC). <bold>Restigouche Co.</bold>, Dionne Brook P.N.A., <named-content xmlns:xlink="http://www.w3.org/1999/xlink" content-type="dwc:verbatimCoordinates" xlink:type="simple">47.9030°N, 68.3503°W</named-content>, 19.IX.2011, R. P. Webster, old-growth northern hardwood forest, in gilled mushroom (1, RWC). <bold>Sunbury Co.</bold>, Acadia Research Forest, <named-content xmlns:xlink="http://www.w3.org/1999/xlink" content-type="dwc:verbatimCoordinates" xlink:type="simple">45.9866°N, 66.3841°W</named-content>, 9–16.VI.2009, R. Webster &amp; M.-A. Giguère, mature (110 year-old) red spruce forest with scattered red maple and balsam fir, Lindgren funnel trap (1, AFC). <bold>York Co.</bold> Charters Settlement, <named-content xmlns:xlink="http://www.w3.org/1999/xlink" content-type="dwc:verbatimCoordinates" xlink:type="simple">45.8340°N, 66.7450°W</named-content>, 20.V.2007, R. P. Webster, mixed forest, in polypore fungi on <italic><tp:taxon-name>Populus</tp:taxon-name></italic> sp. log (1 ♀, RWC); Kelly’s Creek at Sears Rd., <named-content xmlns:xlink="http://www.w3.org/1999/xlink" content-type="dwc:verbatimCoordinates" xlink:type="simple">45.8723°N, 66.8414°W</named-content>, 8.VI.2008, R. P. Webster, alder swamp, on <italic><tp:taxon-name>Pleurotus</tp:taxon-name></italic> sp. on dead standing balsam poplar (1 ♀, RWC).
                        </p><fig id="F20" position="float" orientation="portrait"><label>Map 20.</label><caption><p>Collection localities in New Brunswick, Canada of <italic><tp:taxon-name>Lordithon quaesitor</tp:taxon-name></italic>.</p></caption><graphic xmlns:xlink="http://www.w3.org/1999/xlink" xlink:href="ZooKeys-186-055-g020.jpg" position="float" orientation="portrait" xlink:type="simple"/></fig></tp:treatment-sec><tp:treatment-sec sec-type="Collection and habitat data"><title>Collection and habitat data.</title><p>Little was previously known about the habitat associations of this rare species (<xref ref-type="bibr" rid="B11">Campbell 1982</xref>). In New Brunswick, adults of <italic><tp:taxon-name>Lordithon quaesitor</tp:taxon-name></italic> were most frequently found on <italic><tp:taxon-name>Bjerkandera adusta</tp:taxon-name></italic> (Willd.) P. Karsten (a fleshy polypore fungus) on the side of beech logs and standing dead beech trees in <!--PageBreak-->mature hardwood forests. This species was also found in <italic><tp:taxon-name>Pleurotus</tp:taxon-name></italic> sp., among a group of <italic><tp:taxon-name>Polyporus varius</tp:taxon-name></italic> Fr. on a large sugar maple log and on a dead standing American beech in an old-growth hardwood forest with sugar maple and yellow birch, in polypore fungi on sides of logs, in <italic><tp:taxon-name>Pleurotus</tp:taxon-name></italic> sp. on a dead standing balsam poplar (<italic><tp:taxon-name>Populus balsamifera</tp:taxon-name></italic> L.) tree, and in a gilled mushroom on the forest floor of an old-growth northern hardwood forest with sugar maple and yellow birch. One adult was collected in a Lindgren funnel trap. Some adults were collected in a mature red spruce forest, a mixed forest, and an alder swamp adjacent to a mixed forest. <italic><tp:taxon-name>Lordithon quaesitor</tp:taxon-name></italic> was sometimes found together with <italic><tp:taxon-name>Lordithon niger</tp:taxon-name></italic>, <italic><tp:taxon-name>Lordithon axillaris</tp:taxon-name></italic>, and <italic><tp:taxon-name>Lordithon longiceps</tp:taxon-name></italic> and probably has a similar biology to those species. Adults were collected during May, June, July, August, and September.
                        </p></tp:treatment-sec><tp:treatment-sec sec-type="Distribution"><title>Distribution in Canada and Alaska.</title><p>ON, QC, <bold>NB</bold>, NS (<xref ref-type="bibr" rid="B8">Campbell 1976</xref>; <xref ref-type="bibr" rid="B16">Campbell and Davies 1991</xref>; <xref ref-type="bibr" rid="B1">Bishop et al. 2009</xref>).
                        </p></tp:treatment-sec><ref-list><ref id="B11"><mixed-citation xmlns:xlink="http://www.w3.org/1999/xlink" xlink:type="simple"><!--PageBreak--><person-group><name name-style="western"><surname>Campbell</surname><given-names>JM</given-names></name></person-group> (<year>1982</year>)<article-title> A revision of the genus <italic>Lordithon</italic> Thomson of North and Central America (Coleoptera: Staphylinidae).</article-title><source>Memoirs of the Entomological Society of Canada </source><volume>119</volume>: <fpage>1</fpage>-<lpage>116</lpage>. doi: <ext-link ext-link-type="uri" xlink:href="http://dx.doi.org/10.4039/entm114119fv" xlink:type="simple">10.4039/entm114119fv</ext-link></mixed-citation></ref><ref id="B8"><mixed-citation xmlns:xlink="http://www.w3.org/1999/xlink" xlink:type="simple"><person-group><name name-style="western"><surname>Campbell</surname><given-names>JM</given-names></name></person-group> (<year>1976</year>) <article-title>A revision of the genus <italic>Sepedophilus</italic> Gistel (Coleoptera: Staphylinidae) of America north of Mexico</article-title>. <source>Memoirs of the Entomological Society of Canada</source><volume>99</volume>: <fpage>1</fpage>–<lpage>89</lpage>. doi: <ext-link ext-link-type="uri" xlink:href="http://dx.doi.org/10.4039/entm10899fv" xlink:type="simple">10.4039/entm10899fv</ext-link></mixed-citation></ref><ref id="B16"><mixed-citation xmlns:xlink="http://www.w3.org/1999/xlink" xlink:type="simple"><person-group><name name-style="western"><surname>Campbell</surname><given-names>JM</given-names></name><name name-style="western"><surname>Davies</surname><given-names>A</given-names></name></person-group> (<year>1991</year>)<article-title> Family Staphylinidae rove beetles.</article-title> In: <person-group><name name-style="western"><surname>Bousquet</surname><given-names>Y</given-names></name></person-group> (<role>Ed</role>). <issue-title>Checklist of Beetles of Canada and Alaska.</issue-title><source>Research Branch Agriculture Canada Publication 1861/E</source>: <fpage>86</fpage>-<lpage>124</lpage>.</mixed-citation></ref><ref id="B1"><mixed-citation xmlns:xlink="http://www.w3.org/1999/xlink" xlink:type="simple"><person-group><name name-style="western"><surname>Bishop</surname><given-names>DJ</given-names></name><name name-style="western"><surname>Majka</surname><given-names>CG</given-names></name><name name-style="western"><surname>Bondrup-Nielsen</surname><given-names>S</given-names></name><name name-style="western"><surname>Peck</surname><given-names>SB</given-names></name></person-group> (<year>2009</year>) <article-title>Deadwood and saproxylic beetle diversity in naturally disturbed and managed spruce forests in Nova Scotia.</article-title> In: <person-group><name name-style="western"><surname>Majka</surname><given-names>CG</given-names></name><name name-style="western"><surname>Klimaszewski</surname><given-names>J</given-names></name></person-group> (<role>Eds</role>). <issue-title>Biodiversity, biosystematics, and ecology of Canadian Coleoptera II.</issue-title><source>ZooKeys</source><volume>22</volume>: <fpage>309</fpage>-<lpage>340</lpage>. doi: <ext-link ext-link-type="uri" xlink:href="http://dx.doi.org/10.3897/zookeys.22.144" xlink:type="simple">10.3897/zookeys.22.144</ext-link></mixed-citation></ref></ref-list></tp:taxon-treatment>
