# Supplementary material for: New Staphylinidae (Coleoptera) records with new collection data from New Brunswick and eastern Canada: Tachyporinae
Source: Zookeys. 2012 Apr 26;(186):55–82. doi: 10.3897/zookeys.186.2491 (PMC3349192; doi:10.3897/zookeys.186.2491)
Supplement: XML Treatment for Lordithon (Lordithon) axillaris [file zookeys.186.2491-treatment21.xml]

<!DOCTYPE tp:taxon-treatment
  PUBLIC "-//TaxonX//DTD Taxonomic Treatment Publishing DTD v0 20100105//EN" "tax-treatment-NSO.dtd">
<tp:taxon-treatment xmlns:tp="http://www.plazi.org/taxpub"><tp:treatment-meta><mixed-citation publication-type="journal"><person-group><name><surname>Webster</surname><given-names>Reginald P.</given-names></name><name><surname>Sweeney</surname><given-names>Jon D.</given-names></name><name><surname>DeMerchant</surname><given-names>Ian</given-names></name></person-group><article-title>New Staphylinidae (Coleoptera) records with new collection data from New Brunswick and eastern Canada: Tachyporinae</article-title><source>Zookeys</source><day>26</day><month>4</month><year>2012</year><volume>2012</volume><issue>186</issue><fpage>55</fpage><lpage>82</lpage><pub-id pub-id-type="doi">10.3897/zookeys.186.2491</pub-id></mixed-citation></tp:treatment-meta><tp:nomenclature><tp:taxon-name>
                            <tp:taxon-name-part taxon-name-part-type="genus">Lordithon</tp:taxon-name-part>
                            <tp:taxon-name-part taxon-name-part-type="subgenus"> (Lordithon) </tp:taxon-name-part>
                            <tp:taxon-name-part taxon-name-part-type="species">axillaris</tp:taxon-name-part>
                        <object-id xmlns:xlink="http://www.w3.org/1999/xlink" xlink:type="simple">http://species-id.net/wiki/Lordithon_axillaris</object-id>
								</tp:taxon-name><tp:taxon-authority>(Gravenhorst, 1806)**</tp:taxon-authority><xref ref-type="fig" rid="F21">Map 21</xref></tp:nomenclature><tp:treatment-sec sec-type="Material examined"><title>Material examined.</title><p><bold>New Brunswick, Carleton Co.</bold>, Hovey Hill P.N.A., <named-content xmlns:xlink="http://www.w3.org/1999/xlink" content-type="dwc:verbatimCoordinates" xlink:type="simple">46.1115°N, 67.7770°W</named-content>, 19.VIII.2004, R. P. Webster, mature hardwood forest, on <italic><tp:taxon-name>Pleurotus</tp:taxon-name></italic> sp. on side of log (1 ♂, 1 ♀, RWC); Meduxnekeag River Valley Nature Preserve, <named-content xmlns:xlink="http://www.w3.org/1999/xlink" content-type="dwc:verbatimCoordinates" xlink:type="simple">46.1940°N, 67.6800°W</named-content>, 23.VI.2006, 3.VII.2006, R. P. Webster, mixed forest, on <italic><tp:taxon-name>Pleurotus</tp:taxon-name></italic> sp on dead standing <italic><tp:taxon-name>Populus</tp:taxon-name></italic> sp. (2 ♂, RWC); Meduxnekeag River Valley Nature Preserve, <named-content xmlns:xlink="http://www.w3.org/1999/xlink" content-type="dwc:verbatimCoordinates" xlink:type="simple">46.1878°N, 67.6705°W</named-content>, 18.VIII.2008, R. P. Webster, hardwood forest,in large (orange) gilled mushrooms near base of dead standing beech tree (2 ♂, 3 ♀, RWC, NBM); same locality but <named-content xmlns:xlink="http://www.w3.org/1999/xlink" content-type="dwc:verbatimCoordinates" xlink:type="simple">46.1887°N, 67.6735°W</named-content>, 18.VI.2010, R. P. Webster, hardwood forest, in <italic><tp:taxon-name>Laetiporus sulphureus</tp:taxon-name></italic> (1, RWC).
                        </p><fig id="F21" position="float" orientation="portrait"><label>Map 21.</label><caption><p>Collection localities in New Brunswick, Canada of <italic><tp:taxon-name>Lordithon axillaris</tp:taxon-name></italic>.</p></caption><graphic xmlns:xlink="http://www.w3.org/1999/xlink" xlink:href="ZooKeys-186-055-g021.jpg" position="float" orientation="portrait" xlink:type="simple"/></fig></tp:treatment-sec><tp:treatment-sec sec-type="Collection and habitat data"><title>Collection and habitat data.</title><p>Little was previously known about the habitat associations of this rare species. One specimen from Quebec was collected from large gilled mushrooms on the side of a log (<xref ref-type="bibr" rid="B11">Campbell 1982</xref>). Four specimens of this species were collected from <italic><tp:taxon-name>Pleurotus</tp:taxon-name></italic> sp. mushrooms on the side of <italic><tp:taxon-name>Populus</tp:taxon-name></italic> logs in a hardwood forest in Saint-Raphaël (15.VII.2006), Quebec (Webster, unpublished). Most specimens from New Brunswick were collected from <italic><tp:taxon-name>Pleurotus</tp:taxon-name></italic> sp. mushrooms on standing dead <italic><tp:taxon-name>Populus</tp:taxon-name></italic> sp. trees or on the side of logs in mature hardwood forests with sugar maple and beech. Some adults were also collected from a large orange-gilled mushroom on the side of a log. One individual was collected from inside a <italic><tp:taxon-name>Laetiporus sulphureus</tp:taxon-name></italic> (Fr.) Murr. (Polyporaceae). These data suggest that this species may be specialized on <italic><tp:taxon-name>Pleurotus</tp:taxon-name></italic> sp. and other large gilled mushrooms that grow on standing dead trees or logs. <xref ref-type="bibr" rid="B11">Campbell (1982)</xref> suggested that this species, like <italic><tp:taxon-name>Lordithon niger</tp:taxon-name></italic> and the European <italic><tp:taxon-name>Lordithon bicolor</tp:taxon-name></italic> (Gravenhorst), may be associated with old-growth hardwood forests. Adults of <italic><tp:taxon-name>Lordithon axillaris</tp:taxon-name></italic> were collected during June, July, and August in New Brunswick.
                        </p></tp:treatment-sec><tp:treatment-sec sec-type="Distribution"><title>Distribution in Canada and Alaska.</title><p>QC, <bold>NB</bold> (<xref ref-type="bibr" rid="B11">Campbell 1982</xref>).<!--PageBreak-->
                        </p></tp:treatment-sec><ref-list><ref id="B11"><mixed-citation xmlns:xlink="http://www.w3.org/1999/xlink" xlink:type="simple"><!--PageBreak--><person-group><name name-style="western"><surname>Campbell</surname><given-names>JM</given-names></name></person-group> (<year>1982</year>)<article-title> A revision of the genus <italic>Lordithon</italic> Thomson of North and Central America (Coleoptera: Staphylinidae).</article-title><source>Memoirs of the Entomological Society of Canada </source><volume>119</volume>: <fpage>1</fpage>-<lpage>116</lpage>. doi: <ext-link ext-link-type="uri" xlink:href="http://dx.doi.org/10.4039/entm114119fv" xlink:type="simple">10.4039/entm114119fv</ext-link></mixed-citation></ref></ref-list></tp:taxon-treatment>
