# Supplementary material for: New Staphylinidae (Coleoptera) records with new collection data from New Brunswick and eastern Canada: Tachyporinae
Source: Zookeys. 2012 Apr 26;(186):55–82. doi: 10.3897/zookeys.186.2491 (PMC3349192; doi:10.3897/zookeys.186.2491)
Supplement: XML Treatment for Lordithon (Lordithon) campbelli [file zookeys.186.2491-treatment22.xml]

<!DOCTYPE tp:taxon-treatment
  PUBLIC "-//TaxonX//DTD Taxonomic Treatment Publishing DTD v0 20100105//EN" "tax-treatment-NSO.dtd">
<tp:taxon-treatment xmlns:tp="http://www.plazi.org/taxpub"><tp:treatment-meta><mixed-citation publication-type="journal"><person-group><name><surname>Webster</surname><given-names>Reginald P.</given-names></name><name><surname>Sweeney</surname><given-names>Jon D.</given-names></name><name><surname>DeMerchant</surname><given-names>Ian</given-names></name></person-group><article-title>New Staphylinidae (Coleoptera) records with new collection data from New Brunswick and eastern Canada: Tachyporinae</article-title><source>Zookeys</source><day>26</day><month>4</month><year>2012</year><volume>2012</volume><issue>186</issue><fpage>55</fpage><lpage>82</lpage><pub-id pub-id-type="doi">10.3897/zookeys.186.2491</pub-id></mixed-citation></tp:treatment-meta><tp:nomenclature><tp:taxon-name>
                            <tp:taxon-name-part taxon-name-part-type="genus">Lordithon</tp:taxon-name-part>
                            <tp:taxon-name-part taxon-name-part-type="subgenus"> (Lordithon) </tp:taxon-name-part>
                            <tp:taxon-name-part taxon-name-part-type="species">campbelli</tp:taxon-name-part>
                        <object-id xmlns:xlink="http://www.w3.org/1999/xlink" xlink:type="simple">http://species-id.net/wiki/Lordithon_campbelli</object-id>
								</tp:taxon-name><tp:taxon-authority>Schülke, 2000***</tp:taxon-authority><xref ref-type="fig" rid="F22">Map 22</xref></tp:nomenclature><tp:treatment-sec sec-type="Material examined"><title>Material examined.</title><p><bold>CANADA, New Brunswick, Carleton Co.</bold>, Meduxnekeag River Valley Nature Preserve, <named-content xmlns:xlink="http://www.w3.org/1999/xlink" content-type="dwc:verbatimCoordinates" xlink:type="simple">46.1940°N, 67.6800°W</named-content>, 23.VI.2006, R. P. Webster, mixed forest, on <italic><tp:taxon-name>Pleurotus</tp:taxon-name></italic> sp on dead standing <italic><tp:taxon-name>Populus</tp:taxon-name></italic> sp. (1 ♀, RWC); Jackson Falls, Bell Forest, <named-content xmlns:xlink="http://www.w3.org/1999/xlink" content-type="dwc:verbatimCoordinates" xlink:type="simple">46.2200°N, 67.7231°W</named-content>, 19.VII.2006, R. P. Webster, mature hardwood forest, in gilled mushroom (4 ♂, 3 ♀, RWC).
                        </p><fig id="F22" position="float" orientation="portrait"><label>Map 22.</label><caption><p>Collection localities in New Brunswick, Canada of <italic><tp:taxon-name>Lordithon campbelli</tp:taxon-name></italic>.</p></caption><graphic xmlns:xlink="http://www.w3.org/1999/xlink" xlink:href="ZooKeys-186-055-g022.jpg" position="float" orientation="portrait" xlink:type="simple"/></fig></tp:treatment-sec><tp:treatment-sec sec-type="Collection and habitat data"><title>Collection and habitat data.</title><p><xref ref-type="bibr" rid="B11">Campbell (1982)</xref> reported collecting adults from various gilled and pore mushroom species. In New Brunswick, adults were collected from gilled mushrooms on forest floor and on <italic><tp:taxon-name>Pleurotus</tp:taxon-name></italic> sp. on a dead, standing <italic><tp:taxon-name>Populus</tp:taxon-name></italic> sp. Adults were collected during June and July.
                        </p></tp:treatment-sec><tp:treatment-sec sec-type="Distribution"><title>Distribution in Canada and Alaska.</title><p><bold>NB</bold> (first Canadian record). In the United States, this species (as <italic><tp:taxon-name>Lordithon angularis</tp:taxon-name></italic> (Saches) in <xref ref-type="bibr" rid="B11">Campbell 1982</xref>) is distributed from Massachusetts to Florida, west to Missouri (<xref ref-type="bibr" rid="B11">Campbell 1982</xref>). This species probably occurs in intervening areas between Massachusetts and New Brunswick.
                        </p></tp:treatment-sec><ref-list><ref id="B11"><mixed-citation xmlns:xlink="http://www.w3.org/1999/xlink" xlink:type="simple"><!--PageBreak--><person-group><name name-style="western"><surname>Campbell</surname><given-names>JM</given-names></name></person-group> (<year>1982</year>)<article-title> A revision of the genus <italic>Lordithon</italic> Thomson of North and Central America (Coleoptera: Staphylinidae).</article-title><source>Memoirs of the Entomological Society of Canada </source><volume>119</volume>: <fpage>1</fpage>-<lpage>116</lpage>. doi: <ext-link ext-link-type="uri" xlink:href="http://dx.doi.org/10.4039/entm114119fv" xlink:type="simple">10.4039/entm114119fv</ext-link></mixed-citation></ref></ref-list></tp:taxon-treatment>
