# Supplementary material for: New Staphylinidae (Coleoptera) records with new collection data from New Brunswick and eastern Canada: Tachyporinae
Source: Zookeys. 2012 Apr 26;(186):55–82. doi: 10.3897/zookeys.186.2491 (PMC3349192; doi:10.3897/zookeys.186.2491)
Supplement: XML Treatment for Lordithon (Lordithon) niger [file zookeys.186.2491-treatment23.xml]

<!DOCTYPE tp:taxon-treatment
  PUBLIC "-//TaxonX//DTD Taxonomic Treatment Publishing DTD v0 20100105//EN" "tax-treatment-NSO.dtd">
<tp:taxon-treatment xmlns:tp="http://www.plazi.org/taxpub"><tp:treatment-meta><mixed-citation publication-type="journal"><person-group><name><surname>Webster</surname><given-names>Reginald P.</given-names></name><name><surname>Sweeney</surname><given-names>Jon D.</given-names></name><name><surname>DeMerchant</surname><given-names>Ian</given-names></name></person-group><article-title>New Staphylinidae (Coleoptera) records with new collection data from New Brunswick and eastern Canada: Tachyporinae</article-title><source>Zookeys</source><day>26</day><month>4</month><year>2012</year><volume>2012</volume><issue>186</issue><fpage>55</fpage><lpage>82</lpage><pub-id pub-id-type="doi">10.3897/zookeys.186.2491</pub-id></mixed-citation></tp:treatment-meta><tp:nomenclature><tp:taxon-name>
                            <tp:taxon-name-part taxon-name-part-type="genus">Lordithon</tp:taxon-name-part>
                            <tp:taxon-name-part taxon-name-part-type="subgenus"> (Lordithon) </tp:taxon-name-part>
                            <tp:taxon-name-part taxon-name-part-type="species">niger</tp:taxon-name-part>
                        <object-id xmlns:xlink="http://www.w3.org/1999/xlink" xlink:type="simple">http://species-id.net/wiki/Lordithon_niger</object-id>
								</tp:taxon-name><tp:taxon-authority>(Gravenhorst, 1802)**</tp:taxon-authority><xref ref-type="fig" rid="F23">Map 23</xref></tp:nomenclature><tp:treatment-sec sec-type="Material examined"><title>Material examined.</title><p><bold>New Brunswick, Carleton Co.</bold>, Meduxnekeag River Valley Nature Preserve, <named-content xmlns:xlink="http://www.w3.org/1999/xlink" content-type="dwc:verbatimCoordinates" xlink:type="simple">46.1907°N, 67.6740°W</named-content>, 4.VIII.2006, R. P. Webster, mature hardwood forest,in <italic><tp:taxon-name>Bjerkandera adusta</tp:taxon-name></italic> (Willd.) P. Karsten (a fleshy polypore fungi) on side of beech log (1 ♀, RWC); Jackson Falls, Bell Forest, <named-content xmlns:xlink="http://www.w3.org/1999/xlink" content-type="dwc:verbatimCoordinates" xlink:type="simple">46.2200°N, 67.7231°W</named-content>, 16.IX.2006, R. P. Webster, mature hardwood forest, in <italic><tp:taxon-name>Bjerkandera adusta</tp:taxon-name></italic> (Willd.) P. Karsten on dead standing beech tree (1 ♀, RWC); same locality, collector, and forest type but 18.VIII.2008, in <italic><tp:taxon-name>Porodaedalea</tp:taxon-name></italic> sp. (fleshy polypore) on dead standing beech tree (1 ♂, RWC). <bold>Queens Co.</bold>, Cranberry Lake P.N.A, <named-content xmlns:xlink="http://www.w3.org/1999/xlink" content-type="dwc:verbatimCoordinates" xlink:type="simple">46.1125°N, 65.6075°W</named-content>, 11–18.VI.2009, R. Webster &amp; M.-A. Giguère, old red oak forest, Lindgren funnel trap (1, AFC).
                        </p><fig id="F23" position="float" orientation="portrait"><label>Map 23.</label><caption><p>Collection localities in New Brunswick, Canada of <italic><tp:taxon-name>Lordithon niger</tp:taxon-name></italic>.</p></caption><graphic xmlns:xlink="http://www.w3.org/1999/xlink" xlink:href="ZooKeys-186-055-g023.jpg" position="float" orientation="portrait" xlink:type="simple"/></fig></tp:treatment-sec><tp:treatment-sec sec-type="Collection and habitat data"><title>Collection and habitat data.</title><p>Nothing was previously known about the habitat associations of this rare species (<xref ref-type="bibr" rid="B11">Campbell 1982</xref>). The New Brunswick specimens were collected from <italic><tp:taxon-name>Bjerkandera adusta</tp:taxon-name></italic> (Willd.) P. Karsten and <italic><tp:taxon-name>Porodaedalea</tp:taxon-name></italic> sp. (both are fleshy polypore fungi) on a beech log, or on dead, standing beech trees in a mature to old-growth and predominantly hardwood forest. One individual was captured in a Lindgren funnel trap in a mature to old red oak forest. Several specimens of this species were found in company with <italic><tp:taxon-name>Tachinus schwarzi</tp:taxon-name></italic> in a decaying fleshy polypore fungus on a standing, dead <italic><tp:taxon-name>Populus</tp:taxon-name></italic> sp. in a hardwood forest in Saint-Raphaël (15.VII.2006), Quebec (Webster, unpublished). Adults from New Brunswick were collected during June, August, and September. The habitat data above suggest that this species might be specialized on fleshy <!--PageBreak-->polypore fungi and related species that grow on dead standing trees or logs. <xref ref-type="bibr" rid="B11">Campbell (1982)</xref> noted that this species appeared to be becoming increasingly rare and suggested that it might be associated with old-growth hardwood forests, which are disappearing from most of eastern North America. However, more sampling should be done in forests of various ages to establish if this species is indeed an old–growth associate.
                        </p></tp:treatment-sec><tp:treatment-sec sec-type="Distribution"><title>Distribution in Canada and Alaska.</title><p>ON, QC, <bold>NB</bold> (<xref ref-type="bibr" rid="B11">Campbell 1982</xref>).
                        </p></tp:treatment-sec><ref-list><ref id="B11"><mixed-citation xmlns:xlink="http://www.w3.org/1999/xlink" xlink:type="simple"><!--PageBreak--><person-group><name name-style="western"><surname>Campbell</surname><given-names>JM</given-names></name></person-group> (<year>1982</year>)<article-title> A revision of the genus <italic>Lordithon</italic> Thomson of North and Central America (Coleoptera: Staphylinidae).</article-title><source>Memoirs of the Entomological Society of Canada </source><volume>119</volume>: <fpage>1</fpage>-<lpage>116</lpage>. doi: <ext-link ext-link-type="uri" xlink:href="http://dx.doi.org/10.4039/entm114119fv" xlink:type="simple">10.4039/entm114119fv</ext-link></mixed-citation></ref></ref-list></tp:taxon-treatment>
