# Supplementary material for: New Staphylinidae (Coleoptera) records with new collection data from New Brunswick and eastern Canada: Tachyporinae
Source: Zookeys. 2012 Apr 26;(186):55–82. doi: 10.3897/zookeys.186.2491 (PMC3349192; doi:10.3897/zookeys.186.2491)
Supplement: XML Treatment for Mycetoporus americanus [file zookeys.186.2491-treatment24.xml]

<!DOCTYPE tp:taxon-treatment
  PUBLIC "-//TaxonX//DTD Taxonomic Treatment Publishing DTD v0 20100105//EN" "tax-treatment-NSO.dtd">
<tp:taxon-treatment xmlns:tp="http://www.plazi.org/taxpub"><tp:treatment-meta><mixed-citation publication-type="journal"><person-group><name><surname>Webster</surname><given-names>Reginald P.</given-names></name><name><surname>Sweeney</surname><given-names>Jon D.</given-names></name><name><surname>DeMerchant</surname><given-names>Ian</given-names></name></person-group><article-title>New Staphylinidae (Coleoptera) records with new collection data from New Brunswick and eastern Canada: Tachyporinae</article-title><source>Zookeys</source><day>26</day><month>4</month><year>2012</year><volume>2012</volume><issue>186</issue><fpage>55</fpage><lpage>82</lpage><pub-id pub-id-type="doi">10.3897/zookeys.186.2491</pub-id></mixed-citation></tp:treatment-meta><tp:nomenclature><tp:taxon-name>
                            <tp:taxon-name-part taxon-name-part-type="genus">Mycetoporus</tp:taxon-name-part>
                            <tp:taxon-name-part taxon-name-part-type="species">americanus</tp:taxon-name-part>
                        <object-id xmlns:xlink="http://www.w3.org/1999/xlink" xlink:type="simple">http://species-id.net/wiki/Mycetoporus_americanus</object-id>
								</tp:taxon-name><tp:taxon-authority>Erichson, 1839**</tp:taxon-authority><xref ref-type="fig" rid="F24">Map 24</xref></tp:nomenclature><tp:treatment-sec sec-type="Material examined"><title>Material examined.</title><p><bold>New Brunswick, Restigouche Co.</bold>, Berry Brook P.N.A., <named-content xmlns:xlink="http://www.w3.org/1999/xlink" content-type="dwc:verbatimCoordinates" xlink:type="simple">47.8140°N, 66.7578°W</named-content>, 26.V.2007, R. P. Webster, old growth eastern white cedar swamp, in moss on hummock at base of tree (1, RWC).
                        </p><fig id="F24" position="float" orientation="portrait"><label>Map 24.</label><caption><p>Collection localities in New Brunswick, Canada of <italic><tp:taxon-name>Mycetoporus americanus</tp:taxon-name></italic>.</p></caption><graphic xmlns:xlink="http://www.w3.org/1999/xlink" xlink:href="ZooKeys-186-055-g024.jpg" position="float" orientation="portrait" xlink:type="simple"/></fig></tp:treatment-sec><tp:treatment-sec sec-type="Collection and habitat data"><title>Collection and habitat data.</title><p>Campbell reported that most adults of this species were collected along stream and lake margins. In Alberta, this species was associated with mature forests (<xref ref-type="bibr" rid="B23">Pohl et al. (2007)</xref>. The New Brunswick specimen was collected from moss on a hummock at the base of a tree in an old-growth eastern white cedar swamp during May.
                        </p></tp:treatment-sec><tp:treatment-sec sec-type="Distribution"><title>Distribution in Canada and Alaska.</title><p>AK, YT, AB, BC, SK, ON, QC, <bold>NB</bold>, LB, NF (<xref ref-type="bibr" rid="B13">Campbell 1991</xref>).
                        </p></tp:treatment-sec><ref-list><ref id="B23"><mixed-citation xmlns:xlink="http://www.w3.org/1999/xlink" xlink:type="simple"><person-group><name name-style="western"><surname>Pohl</surname><given-names>GR</given-names></name><name name-style="western"><surname>Langor</surname><given-names>DW</given-names></name><name name-style="western"><surname>Spence</surname><given-names>JR</given-names></name></person-group> (<year>2007</year>)<article-title> Rove beetles and ground beetles (Coleoptera: Staphylinidae, Carabidae) as indicators of harvest and regeneration practices in western Canadian foothills forests.</article-title><source>Biological Conservation </source><volume>137</volume>: <fpage>294</fpage>-<lpage>307</lpage>. doi: <ext-link ext-link-type="uri" xlink:href="http://dx.doi.org/10.1016/j.biocon.2007.02.011" xlink:type="simple">10.1016/j.biocon.2007.02.011</ext-link></mixed-citation></ref><ref id="B13"><mixed-citation xmlns:xlink="http://www.w3.org/1999/xlink" xlink:type="simple"><person-group><name name-style="western"><surname>Campbell</surname><given-names>JM</given-names></name></person-group> (<year>1991</year>)<article-title> A revision of the genera <italic>Mycetoporus</italic> Mannerheim and <italic>Ischnosoma</italic> Stephens (Coleoptera: Staphylinidae: Tachyporinae) of North and Central America.</article-title><source>Memoirs of the Entomological Society of Canada </source><volume>119</volume>: <fpage>1</fpage>-<lpage>169</lpage>. doi: <ext-link ext-link-type="uri" xlink:href="http://dx.doi.org/10.4039/entm123156fv" xlink:type="simple">10.4039/entm123156fv</ext-link></mixed-citation></ref></ref-list></tp:taxon-treatment>
