# Supplementary material for: New Staphylinidae (Coleoptera) records with new collection data from New Brunswick and eastern Canada: Tachyporinae
Source: Zookeys. 2012 Apr 26;(186):55–82. doi: 10.3897/zookeys.186.2491 (PMC3349192; doi:10.3897/zookeys.186.2491)
Supplement: XML Treatment for Mycetoporus rugosus [file zookeys.186.2491-treatment25.xml]

<!DOCTYPE tp:taxon-treatment
  PUBLIC "-//TaxonX//DTD Taxonomic Treatment Publishing DTD v0 20100105//EN" "tax-treatment-NSO.dtd">
<tp:taxon-treatment xmlns:tp="http://www.plazi.org/taxpub"><tp:treatment-meta><mixed-citation publication-type="journal"><person-group><name><surname>Webster</surname><given-names>Reginald P.</given-names></name><name><surname>Sweeney</surname><given-names>Jon D.</given-names></name><name><surname>DeMerchant</surname><given-names>Ian</given-names></name></person-group><article-title>New Staphylinidae (Coleoptera) records with new collection data from New Brunswick and eastern Canada: Tachyporinae</article-title><source>Zookeys</source><day>26</day><month>4</month><year>2012</year><volume>2012</volume><issue>186</issue><fpage>55</fpage><lpage>82</lpage><pub-id pub-id-type="doi">10.3897/zookeys.186.2491</pub-id></mixed-citation></tp:treatment-meta><tp:nomenclature><tp:taxon-name>
                            <tp:taxon-name-part taxon-name-part-type="genus">Mycetoporus</tp:taxon-name-part>
                            <tp:taxon-name-part taxon-name-part-type="species">rugosus</tp:taxon-name-part>
                        <object-id xmlns:xlink="http://www.w3.org/1999/xlink" xlink:type="simple">http://species-id.net/wiki/Mycetoporus_rugosus</object-id>
								</tp:taxon-name><tp:taxon-authority>Hatch, 1957</tp:taxon-authority><xref ref-type="fig" rid="F25">Map 25</xref></tp:nomenclature><tp:treatment-sec sec-type="Material examined"><title>Material examined.</title><p><bold>New Brunswick, Queens Co.</bold>, Grand Lake near Scotchtown, <named-content xmlns:xlink="http://www.w3.org/1999/xlink" content-type="dwc:verbatimCoordinates" xlink:type="simple">45.8762°N, 66.1816°W</named-content>, 30.IV2006, R. P. Webster, oak and maple forest in leaves at base of oak (1, RWC); same locality and collector, 25.V.2006, lakeshore, in drift material (1, RWC). <bold>Charlotte Co.</bold>, Rt. 3 at Deadwater Brook, <named-content xmlns:xlink="http://www.w3.org/1999/xlink" content-type="dwc:verbatimCoordinates" xlink:type="simple">45.4745°N, 67.1225°W</named-content>, 23.IV.2006, R. P. Webster, black spruce forest, in sphagnum (1, RWC); 3.0 km NW of Pomeroy Ridge, <named-content xmlns:xlink="http://www.w3.org/1999/xlink" content-type="dwc:verbatimCoordinates" xlink:type="simple">45.3059°N, 67.4343°W</named-content>, 16.VI.2008, R. P. Webster, old growth eastern white cedar swamp, in leaves and moss near small vernal pool (1, RWC). <bold>Northumberland Co.</bold>, 12 km SSE of Upper Napan, <named-content xmlns:xlink="http://www.w3.org/1999/xlink" content-type="dwc:verbatimCoordinates" xlink:type="simple">46.8991°N, 65.3682°W</named-content>, 7.VI.2006, R. P. Webster, old growth eastern white cedar swamp, in moss and leaf litter (1, RWC). <bold>Restigouche Co.</bold>, Little Tobique River near Red Brook, <named-content xmlns:xlink="http://www.w3.org/1999/xlink" content-type="dwc:verbatimCoordinates" xlink:type="simple">47.4462°N, 67.0689°W</named-content>, 24.V.2007, R. P. Webster, old growth eastern white cedar swamp, in moss and leaf litter near brook (1, RWC); NE of confluence of Little Tobique River and Red Brook, <named-content xmlns:xlink="http://www.w3.org/1999/xlink" content-type="dwc:verbatimCoordinates" xlink:type="simple">47.4501°N, 67.0577°W</named-content>, 24.V.2007, R. P. Webster, old growth eastern white cedar swamp, in sphagnum (1, RWC);MacFarlane Brook P.N.A., <named-content xmlns:xlink="http://www.w3.org/1999/xlink" content-type="dwc:verbatimCoordinates" xlink:type="simple">47.6018°N, 67.6263°W</named-content>, 25.V.2007, R. P. Webster, old growth eastern white cedar swamp, in moss near brook (1, RWC).<bold><!--PageBreak--> Saint John Co.</bold>, ca. 2 km NE of Maces Bay, <named-content xmlns:xlink="http://www.w3.org/1999/xlink" content-type="dwc:verbatimCoordinates" xlink:type="simple">45.1161°N, 66.4560°W</named-content>, 8.V.2006, R. P. Webster, eastern white cedar swamp, in sphagnum near brook (1, RWC).
                        </p><fig id="F25" position="float" orientation="portrait"><label>Map 25.</label><caption><p>Collection localities in New Brunswick, Canada of <italic><tp:taxon-name>Mycetoporus rugosus</tp:taxon-name></italic>.</p></caption><graphic xmlns:xlink="http://www.w3.org/1999/xlink" xlink:href="ZooKeys-186-055-g025.jpg" position="float" orientation="portrait" xlink:type="simple"/></fig></tp:treatment-sec><tp:treatment-sec sec-type="Collection and habitat data"><title>Collection and habitat data.</title><p>Adults of <italic><tp:taxon-name>Mycetoporus rugosus</tp:taxon-name></italic> have been collected from a wide variety of moist (often deep and moldy) litter and moss, including both decidu<!--PageBreak-->ous and conifer litter of various species in forested habitats, as well as lake, stream, and river margins (<xref ref-type="bibr" rid="B13">Campbell 1991</xref>). New Brunswick specimens were collected from similar habitats, most frequently from moss and litter near brooks in old-growth eastern white cedar swamps. Adults were also collected from drift material and oak leaf litter along a lakeshore and from sphagnum in a black spruce forest. Adults from New Brunswick were collected during May and June.
                        </p></tp:treatment-sec><tp:treatment-sec sec-type="Distribution"><title>Distribution in Canada and Alaska.</title><p>AK, NT, YT, BC, AB, SK, MB, ON, QC, <bold>NB</bold>, NS, LB (<xref ref-type="bibr" rid="B13">Campbell 1991</xref>)
                        </p></tp:treatment-sec><ref-list><ref id="B13"><mixed-citation xmlns:xlink="http://www.w3.org/1999/xlink" xlink:type="simple"><person-group><name name-style="western"><surname>Campbell</surname><given-names>JM</given-names></name></person-group> (<year>1991</year>)<article-title> A revision of the genera <italic>Mycetoporus</italic> Mannerheim and <italic>Ischnosoma</italic> Stephens (Coleoptera: Staphylinidae: Tachyporinae) of North and Central America.</article-title><source>Memoirs of the Entomological Society of Canada </source><volume>119</volume>: <fpage>1</fpage>-<lpage>169</lpage>. doi: <ext-link ext-link-type="uri" xlink:href="http://dx.doi.org/10.4039/entm123156fv" xlink:type="simple">10.4039/entm123156fv</ext-link></mixed-citation></ref></ref-list></tp:taxon-treatment>
